# Supplementary material for: The glycosyltransferase ST3GAL2 is regulated by miR-615-3p in the intestinal tract of Campylobacter jejuni infected mice
Source: Gut Pathog. 2021 Jun 28;13:42. doi: 10.1186/s13099-021-00437-1 (PMC8240225; doi:10.1186/s13099-021-00437-1)
Supplement: Supplementary file 1 — Additional file 1. Raw data of in silico analysis. Sheet 1 shows the lists of miRNAs that target MUC2 and TFF3 as well as the intersection. Sheet 2 and 3 show the miRmap analysis of the mmu-miR-615-3p and mmu-miR-125a-5p targets. Sheet 4 shows the intersection of targets. [file 13099_2021_437_MOESM1_ESM.xlsx]

## Sheet: miRs targeting TFF3 & MUC2
TFF3	MUC2	List of mutually interacting miRs	conservation hsa, mmu, rno
hsa-miR-4328	hsa-miR-626	hsa-miR-125a-5p	yes
hsa-miR-4739	hsa-miR-149-3p	hsa-miR-320a	yes
hsa-miR-9-3p	hsa-miR-320d	hsa-miR-320b	yes
hsa-miR-3925-3p	hsa-miR-320c	hsa-miR-320c	yes
hsa-miR-3183	hsa-miR-6499-3p	hsa-miR-320d	yes
hsa-miR-671-5p	hsa-miR-4759	hsa-miR-4330	no
hsa-miR-6089	hsa-miR-1182	hsa-miR-4429	belongs to miR-320 family
hsa-miR-4524b-3p	hsa-miR-4787-5p	hsa-miR-4732-3p	no
hsa-miR-3150b-5p	hsa-miR-4492	hsa-miR-548u	no
hsa-miR-548ay-3p	hsa-miR-320b	hsa-miR-615-3p	yes
hsa-miR-5697	hsa-miR-1324	hsa-miR-626	no
hsa-miR-142-5p	hsa-miR-4429	hsa-miR-671-5p	yes
hsa-miR-520a-5p	hsa-miR-345-3p
hsa-miR-148a-3p	hsa-miR-3188
hsa-miR-492	hsa-miR-4266
hsa-miR-4714-3p	hsa-miR-3125
hsa-miR-1293	hsa-miR-4513
hsa-miR-188-3p	hsa-miR-331-3p
hsa-miR-622	hsa-miR-939-5p
hsa-miR-4666b	hsa-miR-4786-3p
hsa-miR-320c	hsa-miR-3978
hsa-miR-5590-3p	hsa-miR-4682
hsa-miR-766-3p	hsa-miR-4723-5p
hsa-miR-1285-3p	hsa-miR-5698
hsa-miR-378j	hsa-miR-24-3p
hsa-miR-1273d	hsa-miR-449a
hsa-miR-532-3p	hsa-miR-449b-5p
hsa-miR-320d	hsa-miR-671-5p
hsa-miR-323b-5p	hsa-miR-34a-5p
hsa-miR-548o-3p	hsa-miR-4632-5p
hsa-miR-324-3p	hsa-miR-4695-5p
hsa-miR-4481	hsa-miR-125b-5p
hsa-miR-3184-3p	hsa-miR-4740-5p
hsa-miR-924	hsa-miR-485-5p
hsa-miR-320b	hsa-miR-338-5p
hsa-miR-564	hsa-miR-5010-5p
hsa-miR-30d-3p	hsa-miR-6721-5p
hsa-miR-5189	hsa-miR-650
hsa-miR-4770	hsa-miR-544b
hsa-miR-199a-3p	hsa-miR-451b
hsa-miR-4667-3p	hsa-miR-3200-5p
hsa-miR-1205	hsa-miR-4721
hsa-miR-6071	hsa-miR-320a
hsa-miR-4645-3p	hsa-miR-3928
hsa-miR-1183	hsa-miR-4324
hsa-miR-493-5p	hsa-miR-512-5p
hsa-miR-1323	hsa-miR-4732-3p
hsa-miR-4429	hsa-miR-510
hsa-miR-1915-5p	hsa-miR-3612
hsa-miR-500b	hsa-miR-4330
hsa-miR-6088	hsa-miR-4310
hsa-miR-4418	hsa-miR-4488
hsa-miR-4740-3p	hsa-miR-4708-3p
hsa-miR-33a-3p	hsa-miR-3179
hsa-miR-103a-3p	hsa-miR-615-3p
hsa-miR-143-3p	hsa-miR-1288
hsa-miR-665	hsa-miR-4539
hsa-miR-4726-3p	hsa-miR-4515
hsa-miR-324-5p	hsa-miR-4709-3p
hsa-miR-5706	hsa-miR-3916
hsa-miR-107	hsa-miR-548u
hsa-miR-4713-5p	hsa-miR-3616-3p
hsa-miR-214-3p	hsa-miR-4432
hsa-miR-3617-5p	hsa-miR-4436b-3p
hsa-miR-524-5p	hsa-miR-2467-5p
hsa-miR-4518	hsa-miR-4724-5p
hsa-miR-3913-3p	hsa-miR-4319
hsa-miR-3129-5p	hsa-miR-125a-5p
hsa-miR-1271-3p	hsa-miR-3169
hsa-miR-3162-5p	hsa-miR-34c-5p
hsa-miR-4693-3p
hsa-miR-520d-5p
hsa-miR-6715b-5p
hsa-miR-509-5p
hsa-miR-4660
hsa-miR-4448
hsa-miR-548as-3p
hsa-miR-4327
hsa-miR-4291
hsa-miR-484
hsa-miR-3619-5p
hsa-miR-363-5p
hsa-miR-3155b
hsa-miR-1301
hsa-miR-1184
hsa-miR-502-5p
hsa-miR-1254
hsa-miR-550a-5p
hsa-miR-140-5p
hsa-miR-3155a
hsa-miR-645
hsa-miR-7-5p
hsa-miR-518e-3p
hsa-miR-626
hsa-miR-4707-5p
hsa-miR-939-3p
hsa-miR-298
hsa-miR-3622a-5p
hsa-miR-661
hsa-miR-922
hsa-miR-5011-3p
hsa-miR-1273f
hsa-miR-3150a-5p
hsa-miR-3120-5p
hsa-miR-1302
hsa-miR-3909
hsa-miR-5582-5p
hsa-miR-384
hsa-miR-1913
hsa-miR-4693-5p
hsa-miR-548at-3p
hsa-miR-125a-5p
hsa-miR-3131
hsa-miR-4742-5p
hsa-miR-4320
hsa-miR-920
hsa-miR-4330
hsa-miR-148b-3p
hsa-miR-124-5p
hsa-miR-3140-5p
hsa-miR-4701-3p
hsa-miR-30a-3p
hsa-miR-525-5p
hsa-miR-152
hsa-miR-611
hsa-miR-1470
hsa-miR-1289
hsa-miR-885-3p
hsa-miR-600
hsa-miR-4255
hsa-miR-581
hsa-miR-1266
hsa-miR-544a
hsa-miR-320a
hsa-miR-3165
hsa-miR-5003-5p
hsa-miR-4722-3p
hsa-miR-6077
hsa-miR-362-5p
hsa-miR-4745-5p
hsa-miR-17-3p
hsa-miR-199b-3p
hsa-miR-1295b-5p
hsa-miR-570-3p
hsa-miR-6090
hsa-miR-3619-3p
hsa-miR-4482-5p
hsa-let-7a-2-3p
hsa-miR-4663
hsa-miR-3907
hsa-miR-494
hsa-miR-1206
hsa-miR-3158-5p
hsa-miR-214-5p
hsa-miR-3187-5p
hsa-miR-1912
hsa-miR-4732-3p
hsa-miR-936
hsa-miR-3160-5p
hsa-miR-3074-5p
hsa-let-7g-3p
hsa-miR-3116
hsa-miR-3130-5p
hsa-miR-3124-3p
hsa-miR-758-3p
hsa-miR-4782-5p
hsa-miR-1915-3p
hsa-miR-488-5p
hsa-miR-550a-3-5p
hsa-miR-641
hsa-miR-761
hsa-miR-5047
hsa-miR-6081
hsa-miR-515-3p
hsa-miR-4269
hsa-miR-519e-3p
hsa-miR-5571-3p
hsa-miR-509-3-5p
hsa-miR-612
hsa-miR-1255b-2-3p
hsa-miR-1273g-5p
hsa-miR-4294
hsa-miR-4475
hsa-miR-548u
hsa-miR-615-3p
hsa-miR-221-5p
hsa-miR-18a-3p
hsa-miR-203a
hsa-miR-412
hsa-miR-659-5p
hsa-miR-33b-3p
hsa-miR-3649

## Sheet: mmu targets of miR-615
miRNA	Gene	ŒîG open	Probability exact	Conservation PhyloP	miRmap score
mmu-miR-615-3p	Gm10642	0.0192468	61.6359	15.2919	5.55958
mmu-miR-615-3p	6330403L08Rik	9.11258	9.82755	81.8633	12.4565
mmu-miR-615-3p	Sema6c	20.1907	20.3283	8.02198	12.4657
mmu-miR-615-3p	Ddi2	3.87144	20.6636	62.4793	16.8335
mmu-miR-615-3p	Grik3	39.6477	23.501	3.17536e-05	23.3481
mmu-miR-615-3p	Magi2	6.40129	63.4402	33.9682	27.113
mmu-miR-615-3p	Grin1	9.24196	23.3	73.0648	27.3857
mmu-miR-615-3p	Tbr1	58.9316	74.4002	3.5056	28.5103
mmu-miR-615-3p	Vwa1	11.06	38.0469	3.17536e-05	32.7416
mmu-miR-615-3p	Tnfsf14	7.33428	69.9171	25.5571	33.0387
mmu-miR-615-3p	Hs1bp3	29.5824	81.5683	3.17536e-05	33.6951
mmu-miR-615-3p	Gm10710	0.971236	41.5972	3.17536e-05	34.7558
mmu-miR-615-3p	3110056O03Rik	16.9366	47.1355	3.17536e-05	35.4556
mmu-miR-615-3p	Iqcc	3.0048	72.5121	3.17536e-05	35.792
mmu-miR-615-3p	Kansl3	8.31993	66.837	7.1599	36.374
mmu-miR-615-3p	Slc7a14	20.8012	39.5752	32.3114	38.775
mmu-miR-615-3p	4930427A07Rik	14.1613	44.7238	75.7275	40.5085
mmu-miR-615-3p	Ntrk2	3.2418	25.6917	38.6779	41.9672
mmu-miR-615-3p	Baz2a	0.886298	65.2168	17.9145	42.1912
mmu-miR-615-3p	Rab22a	9.93139	23.867	35.6623	43.4476
mmu-miR-615-3p	Pvrl1	17.3578	41.7172	12.253	44.5319
mmu-miR-615-3p	Acpl2	3.47079	60.8277	3.17536e-05	44.7551
mmu-miR-615-3p	Ccdc32	16.3357	68.0267	6.41544	45.2352
mmu-miR-615-3p	Bcl2l13	13.8891	37.1519	29.6097	45.3343
mmu-miR-615-3p	Ap3m2	18.5352	47.7929	31.6661	46.2527
mmu-miR-615-3p	Xylb	4.6057	75.3432	9.34141	47.9112
mmu-miR-615-3p	Pgrmc2	11.6317	64.4124	3.17536e-05	48.0694
mmu-miR-615-3p	Arnt2	31.947	49.0214	63.3671	48.9287
mmu-miR-615-3p	Cpne5	26.4845	49.1021	49.192	50.0657
mmu-miR-615-3p	Tmem164	14.4989	35.6566	70.3727	50.5909
mmu-miR-615-3p	Glt1d1	23.5134	56.7318	3.17536e-05	51.7351
mmu-miR-615-3p	Sipa1l2	6.7865	68.4573	3.17536e-05	51.807
mmu-miR-615-3p	Fam65c	3.60217	52.5403	48.8462	52.0707
mmu-miR-615-3p	Slc9a3r2	3.89013	72.1389	34.0128	52.6061
mmu-miR-615-3p	Entpd7	71.2982	56.1054	3.17536e-05	52.6153
mmu-miR-615-3p	Six1	19.2194	64.2126	31.9589	53.0298
mmu-miR-615-3p	Tmem234	8.12392	71.1647	3.17536e-05	53.0419
mmu-miR-615-3p	Mrpl19	20.6122	45.8138	3.17536e-05	53.6712
mmu-miR-615-3p	Kif14	29.0883	49.9358	21.5314	54.5141
mmu-miR-615-3p	Rab3a	48.5907	89.2877	3.17536e-05	54.6087
mmu-miR-615-3p	Ddx6	2.30499	48.1017	3.17536e-05	54.6266
mmu-miR-615-3p	Barhl1	3.89797	25.1497	12.9854	55.3152
mmu-miR-615-3p	Ptgir	83.4923	61.4564	66.263	55.6392
mmu-miR-615-3p	Brd3	5.82452	47.8426	47.3535	55.6526
mmu-miR-615-3p	Kctd3	0.634562	87.1085	21.0635	55.9955
mmu-miR-615-3p	Ascl2	19.3162	91.8566	5.51221	56.0863
mmu-miR-615-3p	Edaradd	47.6828	26.3097	3.17536e-05	56.0985
mmu-miR-615-3p	Nphp3	37.0381	71.3575	3.17536e-05	56.3552
mmu-miR-615-3p	Ccdc92	12.0618	62.1291	13.6775	56.6326
mmu-miR-615-3p	Fam19a3	9.54176	56.3212	3.17536e-05	56.7942
mmu-miR-615-3p	Aoc3	7.09537	71.6008	3.17536e-05	56.811
mmu-miR-615-3p	Eya3	7.71884	40.7289	17.173	56.9916
mmu-miR-615-3p	Pet112l	2.19594	78.6335	24.9055	57.5529
mmu-miR-615-3p	Dhfr	32.6627	77.5549	32.3639	58.2855
mmu-miR-615-3p	Enam	85.0069	92.7751	8.16925	58.7998
mmu-miR-615-3p	Igfbp5	73.9988	46.595	72.9269	59.0217
mmu-miR-615-3p	Herpud1	28.8084	85.292	3.17536e-05	59.0636
mmu-miR-615-3p	Ahr	10.5804	81.877	3.17536e-05	59.0819
mmu-miR-615-3p	H2-M2	14.0508	95.6298	3.17536e-05	59.1641
mmu-miR-615-3p	Fam46c	13.1548	38.4096	68.1148	59.283
mmu-miR-615-3p	Mmab	41.5597	46.5447	71.4311	59.3079
mmu-miR-615-3p	Ppm1l	28.3632	27.214	19.2906	59.6911
mmu-miR-615-3p	Ttc39b	20.8931	52.6962	25.7297	59.6932
mmu-miR-615-3p	Mtap1b	27.1891	51.5549	23.1047	59.8157
mmu-miR-615-3p	Snapc1	10.4646	93.4519	3.17536e-05	59.8976
mmu-miR-615-3p	Gng13	83.0168	81.2618	39.4059	60.2275
mmu-miR-615-3p	Ildr1	24.8284	92.4173	3.17536e-05	60.2772
mmu-miR-615-3p	Lrp11	89.2307	87.8205	3.17536e-05	61.5476
mmu-miR-615-3p	Ept1	56.8113	46.1877	3.2383	61.6901
mmu-miR-615-3p	Wdr82	28.9312	70.1084	23.091	61.7711
mmu-miR-615-3p	Ptpn11	31.2021	35.7843	3.17536e-05	61.7906
mmu-miR-615-3p	Zfyve20	2.28752	69.9311	2.77044	61.9147
mmu-miR-615-3p	Slc19a2	25.2347	71.5236	10.7164	62.2206
mmu-miR-615-3p	Dscam	44.0016	80.0596	4.82871	62.4021
mmu-miR-615-3p	Ccne1	9.69407	93.3206	3.17536e-05	62.4213
mmu-miR-615-3p	Rhbdf2	6.16856	68.3521	3.17536e-05	62.8288
mmu-miR-615-3p	Usp49	40.5913	35.5588	3.17536e-05	62.8447
mmu-miR-615-3p	Gfm2	10.1432	86.0743	20.9227	62.9478
mmu-miR-615-3p	Gbp4	6.09175	91.6713	3.17536e-05	63.0226
mmu-miR-615-3p	9630033F20Rik	9.69641	59.8441	3.17536e-05	63.4205
mmu-miR-615-3p	Gins2	64.2683	73.772	80.1683	64.3443
mmu-miR-615-3p	Slpi	24.1962	77.3176	3.17536e-05	64.4529
mmu-miR-615-3p	Srcrb4d	8.35153	89.0988	8.30259	64.53
mmu-miR-615-3p	Casr	45.9046	86.6831	3.17536e-05	65.207
mmu-miR-615-3p	Wdr77	1.42741	76.3453	3.17536e-05	65.4742
mmu-miR-615-3p	Cyb561d2	17.891	85.5647	60.1021	66.1287
mmu-miR-615-3p	Cap2	45.6674	81.8842	3.17536e-05	66.2748
mmu-miR-615-3p	Calu	30.1264	79.5513	34.4694	66.9936
mmu-miR-615-3p	Adh6a	70.4291	95.0449	3.17536e-05	67.0041
mmu-miR-615-3p	Zic4	55.5008	43.7461	57.2883	67.2823
mmu-miR-615-3p	Bglap	19.5376	92.4113	3.17536e-05	67.3088
mmu-miR-615-3p	Zfp664	5.50511	69.2337	28.8663	67.4032
mmu-miR-615-3p	Rnf8	43.0784	86.9434	3.17536e-05	67.8722
mmu-miR-615-3p	Rpusd1	5.27671	75.5006	3.17536e-05	67.9156
mmu-miR-615-3p	Stk17b	17.4808	94.7251	3.17536e-05	67.9273
mmu-miR-615-3p	Prepl	13.0622	81.5853	27.4989	68.1763
mmu-miR-615-3p	Hif1an	19.2337	25.3567	19.7322	68.5097
mmu-miR-615-3p	Gpatch2	50.1044	56.0762	12.1406	68.5475
mmu-miR-615-3p	Sec63	45.0019	59.8786	0.658507	68.7137
mmu-miR-615-3p	Rnf150	2.73076	79.49	3.17536e-05	68.7263
mmu-miR-615-3p	Ggct	12.4269	95.1708	3.17536e-05	68.8823
mmu-miR-615-3p	Poglut1	17.4693	71.4151	0.830643	70.1967
mmu-miR-615-3p	Minos1	38.2472	96.365	27.746	70.4378
mmu-miR-615-3p	Gm8220	23.203	96.4573	3.17536e-05	72.0388
mmu-miR-615-3p	Hapln4	71.2354	66.1617	11.2705	72.3737
mmu-miR-615-3p	G2e3	38.6514	96.0516	3.17536e-05	72.4327
mmu-miR-615-3p	Pura	89.0203	70.9686	77.7623	72.4417
mmu-miR-615-3p	Wnk1	67.9902	86.496	7.86042	72.5225
mmu-miR-615-3p	Eif6	3.51427	94.3554	3.17536e-05	72.6318
mmu-miR-615-3p	Phex	68.2525	83.0787	3.17536e-05	72.8099
mmu-miR-615-3p	Dpy19l3	39.3292	23.2951	18.1923	73.1232
mmu-miR-615-3p	2810032G03Rik	72.1808	78.0165	44.4718	73.446
mmu-miR-615-3p	Gm8229	23.2155	97.5343	3.17536e-05	73.5179
mmu-miR-615-3p	Fosl2	33.2317	32.9728	46.5087	73.6611
mmu-miR-615-3p	Ptges3	53.894	95.7071	3.17536e-05	73.9204
mmu-miR-615-3p	Gm8068	45.5968	97.5712	3.17536e-05	74.1256
mmu-miR-615-3p	Tspan31	67.6805	92.6587	3.17536e-05	75.5548
mmu-miR-615-3p	Traf3ip2	19.6907	87.4042	3.17536e-05	75.7264
mmu-miR-615-3p	Epas1	8.99003	88.0235	3.17536e-05	76.0662
mmu-miR-615-3p	Nat8l	25.5435	76.2705	87.0914	76.2242
mmu-miR-615-3p	Slfn5	24.2309	77.3247	3.17536e-05	76.4377
mmu-miR-615-3p	Igf2bp1	18.5464	69.2339	85.1012	77.0934
mmu-miR-615-3p	Taf13	41.3896	75.8992	3.17536e-05	77.1852
mmu-miR-615-3p	Abi2	40.859	75.0205	52.9553	77.1978
mmu-miR-615-3p	Lpp	7.7857	76.1661	19.9006	78.0301
mmu-miR-615-3p	Casd1	38.3152	92.3251	3.17536e-05	78.118
mmu-miR-615-3p	Ssr1	61.2464	27.2758	23.5644	78.1401
mmu-miR-615-3p	Zfp334	46.6274	85.4711	3.17536e-05	78.683
mmu-miR-615-3p	AB041806	6.36904	67.9749	35.1977	78.7737
mmu-miR-615-3p	Faf2	21.9119	95.528	22.4865	79.3383
mmu-miR-615-3p	Spast	28.2813	84.8377	10.6252	79.3858
mmu-miR-615-3p	Hvcn1	5.80967	79.2422	63.699	79.4354
mmu-miR-615-3p	Kirrel	24.1609	71.4708	68.2621	79.4403
mmu-miR-615-3p	AC152451.1	17.7461	75.2515	55.4456	79.8126
mmu-miR-615-3p	C030006K11Rik	14.1802	56.8826	15.4578	79.8693
mmu-miR-615-3p	Ptger1	0.364118	51.525	42.5388	80.0228
mmu-miR-615-3p	Rhobtb2	10.5181	55.2415	3.17536e-05	81.679
mmu-miR-615-3p	Celf5	54.9103	86.5698	3.17536e-05	82.652
mmu-miR-615-3p	Sbk1	0.0690371	75.6574	8.55125	83.1369
mmu-miR-615-3p	Xpo7	70.9406	73.4862	24.1978	83.3437
mmu-miR-615-3p	Ctdsp1	7.67951	86.4684	3.17536e-05	83.3623
mmu-miR-615-3p	D430041D05Rik	51.1892	89.6066	79.5557	86.0188
mmu-miR-615-3p	Sv2b	35.1182	90.9816	3.17536e-05	86.5151
mmu-miR-615-3p	Dgkg	5.44407	97.3643	3.17536e-05	86.9432
mmu-miR-615-3p	Elof1	2.98342	95.0647	3.17536e-05	87.0334
mmu-miR-615-3p	Zfp91	5.28852	95.6343	3.17536e-05	87.1871
mmu-miR-615-3p	Esrrb	39.2667	77.0138	15.4214	87.3916
mmu-miR-615-3p	Timp2	11.8668	81.4283	3.17536e-05	87.5574
mmu-miR-615-3p	Glis2	11.6456	89.979	15.8716	88.1888
mmu-miR-615-3p	Aqp9	37.8742	98.4252	3.17536e-05	88.5939
mmu-miR-615-3p	Atf6	28.7524	85.006	3.17536e-05	88.7233
mmu-miR-615-3p	Fam160b1	15.9344	90.0826	41.7368	88.8986
mmu-miR-615-3p	Gm5607	10.9872	88.2248	3.17536e-05	89.0813
mmu-miR-615-3p	Ccdc117	29.6929	90.9044	21.2705	89.2069
mmu-miR-615-3p	Btrc	25.0971	83.3903	84.8704	89.3776
mmu-miR-615-3p	Stc2	17.9869	81.874	30.0786	89.4658
mmu-miR-615-3p	Lmbrd1	29.9617	90.8169	3.17536e-05	89.7087
mmu-miR-615-3p	Icmt	6.68079	78.6743	63.5949	89.8939
mmu-miR-615-3p	Pde4d	3.30646	96.0913	3.17536e-05	90.6019
mmu-miR-615-3p	Tmem72	17.6242	92.8389	33.3228	91.2845
mmu-miR-615-3p	Cyp39a1	6.66298	91.2384	3.17536e-05	91.4868
mmu-miR-615-3p	Fam123c	14.8491	84.2492	3.17536e-05	92.2837
mmu-miR-615-3p	Banp	28.8405	79.2558	39.4209	92.4433
mmu-miR-615-3p	Ssbp2	40.1907	94.4607	3.17536e-05	92.5148
mmu-miR-615-3p	Ppard	21.3154	85.2356	3.17536e-05	93.1682
mmu-miR-615-3p	Fam132b	28.6363	92.637	71.588	93.2216
mmu-miR-615-3p	Txnrd3	2.80851	95.9827	3.17536e-05	93.2967
mmu-miR-615-3p	6330403A02Rik	27.761	94.5594	26.9557	93.3417
mmu-miR-615-3p	Ifngr2	29.5134	91.2961	3.17536e-05	93.3637
mmu-miR-615-3p	Etv5	19.8124	83.6605	3.17536e-05	93.5501
mmu-miR-615-3p	Chd3	19.5941	89.505	60.9932	93.5597
mmu-miR-615-3p	Gm1337	14.0484	74.241	39.3541	93.6673
mmu-miR-615-3p	Havcr2	46.1234	91.8451	3.17536e-05	94.575
mmu-miR-615-3p	Ndufb4	11.5204	94.9536	3.17536e-05	94.7976
mmu-miR-615-3p	Apobr	28.1676	93.2344	3.17536e-05	94.9029
mmu-miR-615-3p	Ermap	29.8639	93.5577	95.1145	94.9349
mmu-miR-615-3p	AI846148	46.8146	91.1072	3.17536e-05	95.1244
mmu-miR-615-3p	AC122807.1	41.1895	97.0735	58.7491	95.4419
mmu-miR-615-3p	Trim72	6.53541	91.2557	3.17536e-05	95.5208
mmu-miR-615-3p	Dusp18	6.44282	95.7032	62.3207	95.6485
mmu-miR-615-3p	Emx2	65.3443	94.274	58.367	95.759
mmu-miR-615-3p	Crim1	92.6399	93.6388	77.75	96.2645
mmu-miR-615-3p	Lgi4	45.1036	95.1024	60.33	96.3476
mmu-miR-615-3p	Mrpl36	13.0638	99.4245	3.17536e-05	96.7369
mmu-miR-615-3p	Frat2	64.1066	84.489	3.17536e-05	96.7753
mmu-miR-615-3p	Aurkb	40.0472	99.0215	3.17536e-05	97.3156
mmu-miR-615-3p	Fap	28.4849	97.2972	3.17536e-05	97.5073
mmu-miR-615-3p	Hip1	83.7078	98.4273	45.9824	98.1262
mmu-miR-615-3p	Cdk19	79.6445	99.5943	3.17536e-05	99.1724
mmu-miR-615-3p	4931440P22Rik	0.430572	33.1151	3.17536e-05	2.48532
mmu-miR-615-3p	Tsc22d1	4.11431	70.1775	14.2339	22.712
mmu-miR-615-3p	Igf2	5.27581	55.9578	94.1951	23.0461
mmu-miR-615-3p	Agap1	29.5625	15.9665	3.17536e-05	27.8129
mmu-miR-615-3p	Il17rd	6.68317	25.6119	56.3533	30.7304
mmu-miR-615-3p	Mfrp	3.802	21.6619	89.7919	33.5628
mmu-miR-615-3p	Fgf8	0.10679	92.6148	22.7407	37.3213
mmu-miR-615-3p	Pex5	4.03411	62.5265	3.17536e-05	39.8333
mmu-miR-615-3p	Ovol1	9.15992	61.3528	49.9562	39.9177
mmu-miR-615-3p	Sptlc2	8.03186	51.2118	3.17536e-05	41.0181
mmu-miR-615-3p	Phospho1	12.8145	65.9177	10.7562	41.4105
mmu-miR-615-3p	Itpripl2	11.0901	63.4254	58.4651	42.478
mmu-miR-615-3p	Smad7	0.0120377	66.0503	8.48831	43.7107
mmu-miR-615-3p	Trim54	9.45635	81.6859	69.2846	46.5512
mmu-miR-615-3p	Fam83c	14.4243	79.9485	14.0226	46.9768
mmu-miR-615-3p	Bloc1s3	13.4956	72.8864	65.2913	47.4273
mmu-miR-615-3p	Actr2	7.28523	78.4882	18.3887	48.1428
mmu-miR-615-3p	Ube2i	42.0412	81.7333	1.71	48.8554
mmu-miR-615-3p	Bbx	23.9567	60.2853	87.6513	48.9954
mmu-miR-615-3p	Rptor	31.4591	54.3943	40.474	50.8834
mmu-miR-615-3p	Chst12	10.7503	78.8692	44.1182	51.6195
mmu-miR-615-3p	Etv3	44.4873	44.9208	66.3648	51.9012
mmu-miR-615-3p	Zfp41	38.3538	57.7166	41.439	52.6265
mmu-miR-615-3p	Caly	9.57008	78.889	3.17536e-05	52.935
mmu-miR-615-3p	Pex13	19.2713	84.6951	15.8452	52.9522
mmu-miR-615-3p	Zic1	23.7151	62.0573	5.2604	53.8551
mmu-miR-615-3p	Rrp1b	1.52079	47.6225	3.17536e-05	54.363
mmu-miR-615-3p	Csnk1g3	5.8059	77.5267	10.1965	55.7255
mmu-miR-615-3p	Maml1	0.595799	70.0244	50.5891	56.5217
mmu-miR-615-3p	0610009D07Rik	9.68615	93.7211	3.17536e-05	56.6207
mmu-miR-615-3p	BC046331	5.37858	75.2295	36.4713	56.6558
mmu-miR-615-3p	B3gat2	2.67832	72.7018	3.17536e-05	56.9047
mmu-miR-615-3p	Il6ra	27.1327	55.1826	26.4295	58.1444
mmu-miR-615-3p	Slc45a4	31.6198	33.5983	3.17536e-05	58.1661
mmu-miR-615-3p	Kremen2	41.0137	81.2981	85.5264	59.0503
mmu-miR-615-3p	Rorb	14.1289	52.9469	3.17536e-05	59.4839
mmu-miR-615-3p	Nrp1	9.16998	73.0962	47.7566	60.0014
mmu-miR-615-3p	Ubr2	45.8892	52.4909	18.4278	60.0511
mmu-miR-615-3p	Pilra	17.7523	87.4928	3.17536e-05	61.6177
mmu-miR-615-3p	Degs1	5.26362	78.1346	3.17536e-05	62.1789
mmu-miR-615-3p	Fam20b	5.8828	46.6453	25.0811	62.2891
mmu-miR-615-3p	Brd7	8.60192	93.8584	13.428	62.5661
mmu-miR-615-3p	Trim33	10.87	67.6129	3.17536e-05	62.8079
mmu-miR-615-3p	Vcan	19.6732	77.9907	1.49042	63.0959
mmu-miR-615-3p	Crybg3	49.8855	69.2934	3.17536e-05	63.7595
mmu-miR-615-3p	Adnp2	35.8103	83.8535	3.17536e-05	63.9341
mmu-miR-615-3p	Creb1	31.5673	61.5211	3.17536e-05	64.0033
mmu-miR-615-3p	Cep97	41.2806	57.9794	9.14358	64.1731
mmu-miR-615-3p	Dmrt3	27.5815	80.5402	35.1443	64.9414
mmu-miR-615-3p	Pkia	11.3519	83.7978	20.4588	65.0636
mmu-miR-615-3p	Nr0b2	8.16167	97.2603	3.17536e-05	65.2647
mmu-miR-615-3p	Foxb1	81.0388	54.2455	9.29429	65.5851
mmu-miR-615-3p	Mfap2	7.08785	90.6003	4.84151	66.9019
mmu-miR-615-3p	Rnft2	34.9927	39.9653	48.3592	66.9227
mmu-miR-615-3p	Tspan2	7.29976	84.0675	27.6091	67.2823
mmu-miR-615-3p	Gtf3c4	1.93827	54.4069	3.2998	67.3567
mmu-miR-615-3p	Atp7b	12.7229	58.4631	54.4699	67.3788
mmu-miR-615-3p	2410002F23Rik	40.333	92.2576	3.17536e-05	67.47
mmu-miR-615-3p	Gm266	66.6224	86.7257	3.17536e-05	67.6011
mmu-miR-615-3p	Gpr81	33.3769	62.6639	50.9909	68.37
mmu-miR-615-3p	Irx1	0.421252	58.2175	5.91913	68.7537
mmu-miR-615-3p	Elp4	22.6042	74.3406	19.1692	69.1228
mmu-miR-615-3p	Fndc3b	72.7275	67.9945	3.17536e-05	69.5076
mmu-miR-615-3p	Gpr77	22.1418	70.1096	40.4849	69.7131
mmu-miR-615-3p	Mtap9	39.7506	60.6924	3.17536e-05	69.9553
mmu-miR-615-3p	E130309D14Rik	28.5014	93.7872	14.285	70.2355
mmu-miR-615-3p	S100b	39.48	74.9242	3.17536e-05	70.2527
mmu-miR-615-3p	Syn2	22.4755	82.0455	66.0786	70.7433
mmu-miR-615-3p	Kcnc1	38.248	73.1593	2.09806	70.7823
mmu-miR-615-3p	Ldlrap1	14.0084	41.2854	3.17536e-05	70.7915
mmu-miR-615-3p	Slc24a2	17.5627	49.3923	6.4524	70.9276
mmu-miR-615-3p	Klf16	14.3103	68.7012	11.3388	71.242
mmu-miR-615-3p	Ern1	23.1764	55.1485	23.5419	71.4694
mmu-miR-615-3p	Ldlrad3	71.0904	81.5443	3.17536e-05	71.4912
mmu-miR-615-3p	Mall	61.3661	69.3539	3.17536e-05	71.659
mmu-miR-615-3p	Vdac1	26.9664	86.8381	3.17536e-05	71.7277
mmu-miR-615-3p	Peli2	50.3666	54.0669	16.4542	72.1584
mmu-miR-615-3p	Gm17654	27.2744	97.6114	3.17536e-05	72.6083
mmu-miR-615-3p	Gm8082	29.6742	97.3996	3.17536e-05	72.693
mmu-miR-615-3p	Rbpms2	13.4862	77.7435	11.6659	72.7243
mmu-miR-615-3p	Zfp397	74.3279	81.6883	3.17536e-05	73.5701
mmu-miR-615-3p	Snx11	3.02782	75.2746	3.17536e-05	74.686
mmu-miR-615-3p	Ceacam15	42.0724	88.5221	3.17536e-05	75.0904
mmu-miR-615-3p	Gm7970	26.0271	98.7769	3.17536e-05	75.4606
mmu-miR-615-3p	Utrn	54.0189	85.9656	3.17536e-05	76.1465
mmu-miR-615-3p	Gatsl2	13.2227	73.86	5.78621	76.5355
mmu-miR-615-3p	Fam184b	45.8993	93.8466	3.17536e-05	76.7305
mmu-miR-615-3p	Gpr116	30.6429	54.5736	20.0618	77.2341
mmu-miR-615-3p	Sncb	63.5437	98.8561	4.14899	77.5899
mmu-miR-615-3p	Trmt61a	14.4575	62.7054	3.17536e-05	77.7284
mmu-miR-615-3p	Ndfip2	38.8759	89.6862	3.17536e-05	78.6746
mmu-miR-615-3p	Fbxo11	69.4348	97.5255	3.17536e-05	79.2739
mmu-miR-615-3p	4931429L15Rik	4.99495	84.6765	3.17536e-05	79.9439
mmu-miR-615-3p	Ank2	78.3898	80.5203	3.17536e-05	80.8286
mmu-miR-615-3p	Epo	36.3302	79.6628	24.318	81.6161
mmu-miR-615-3p	2310057M21Rik	28.3931	88.717	3.17536e-05	81.785
mmu-miR-615-3p	D4Ertd22e	27.2043	72.9807	72.3113	82.1096
mmu-miR-615-3p	Ddx23	0.187775	90.2557	3.17536e-05	83.4129
mmu-miR-615-3p	1110038D17Rik	7.15169	83.9894	3.17536e-05	83.502
mmu-miR-615-3p	Pla2g2c	23.9457	81.8026	14.7788	83.6507
mmu-miR-615-3p	Tns1	1.9345	60.0757	67.3957	84.1772
mmu-miR-615-3p	En2	6.33544	79.3799	68.585	84.271
mmu-miR-615-3p	Dhcr24	2.18475	74.1924	42.9194	84.5554
mmu-miR-615-3p	Lca5	3.65656	96.2014	3.17536e-05	84.8397
mmu-miR-615-3p	Gm10676	14.6736	59.1359	36.4431	85.2714
mmu-miR-615-3p	Hoxb4	35.0931	84.2662	66.7085	87.2223
mmu-miR-615-3p	Lin7c	10.0158	92.9188	3.17536e-05	87.5118
mmu-miR-615-3p	Tmem180	1.90142	89.53	3.17536e-05	88.1219
mmu-miR-615-3p	Prdm16	36.7515	69.2282	22.7405	88.9105
mmu-miR-615-3p	Rassf3	69.0718	76.0803	3.17536e-05	89.0768
mmu-miR-615-3p	Hes2	10.0998	83.0067	3.17536e-05	89.3521
mmu-miR-615-3p	Slc10a4	13.5658	58.387	63.6444	89.7636
mmu-miR-615-3p	2210010C17Rik	2.87917	91.1469	3.17536e-05	89.8644
mmu-miR-615-3p	Ccnj	12.4421	87.7385	3.17536e-05	91.0391
mmu-miR-615-3p	Zbtb44	89.3414	96.2169	18.7916	91.0592
mmu-miR-615-3p	Atf6b	29.7905	95.434	35.0984	91.1273
mmu-miR-615-3p	Tmem151b	14.4144	74.8365	3.17536e-05	92.4453
mmu-miR-615-3p	Trim8	3.32436	94.2644	93.7687	92.9003
mmu-miR-615-3p	Shpk	45.5846	94.2498	29.7743	93.052
mmu-miR-615-3p	Slc27a3	32.2444	97.9582	3.17536e-05	93.6144
mmu-miR-615-3p	Rarres1	22.6505	98.2545	3.17536e-05	93.7764
mmu-miR-615-3p	Gm454	26.2492	96.4468	3.17536e-05	93.8253
mmu-miR-615-3p	Tada2b	24.6263	94.4165	6.64673	93.8783
mmu-miR-615-3p	Lamb1	43.4769	99.1271	3.17536e-05	94.095
mmu-miR-615-3p	Hmgcs1	70.3244	95.1317	21.798	94.1455
mmu-miR-615-3p	B3galt1	42.0461	97.4094	34.7146	94.409
mmu-miR-615-3p	Sdr9c7	14.8423	94.5503	3.17536e-05	94.4479
mmu-miR-615-3p	Pou2f1	50.0404	98.4482	54.1845	94.481
mmu-miR-615-3p	Zfp318	9.52368	97.3719	3.17536e-05	94.6384
mmu-miR-615-3p	Clec16a	13.5515	84.8032	47.9873	94.6679
mmu-miR-615-3p	Fam173b	38.7217	95.9857	3.17536e-05	95.7052
mmu-miR-615-3p	Entpd3	92.4237	93.7753	3.17536e-05	95.8984
mmu-miR-615-3p	Smok2a	74.7318	98.3995	3.17536e-05	95.9292
mmu-miR-615-3p	Acot4	45.1014	99.3238	3.17536e-05	95.9538
mmu-miR-615-3p	Nfxl1	36.9592	98.6522	3.17536e-05	95.9933
mmu-miR-615-3p	Prkrir	18.842	97.6038	3.17536e-05	96.4349
mmu-miR-615-3p	1810030O07Rik	64.4394	96.2741	3.17536e-05	96.4585
mmu-miR-615-3p	Pde5a	63.5776	96.0629	3.17536e-05	96.5554
mmu-miR-615-3p	Pcdhb17	76.312	99.5337	3.17536e-05	96.573
mmu-miR-615-3p	Myo5c	52.8128	97.5182	57.8141	97.149
mmu-miR-615-3p	Lcor	53.3695	96.5948	88.0999	97.3981
mmu-miR-615-3p	Gk5	82.2883	98.7588	22.4594	97.4528
mmu-miR-615-3p	4931414P19Rik	21.6056	97.966	3.17536e-05	97.7933
mmu-miR-615-3p	Srprb	67.7768	99.9886	3.17536e-05	99.8696
mmu-miR-615-3p	Cog8	0.48838	16.9761	60.261	7.17789
mmu-miR-615-3p	Arrb1	1.54502	32.8845	79.8816	25.6176
mmu-miR-615-3p	Agtrap	8.39809	50.5913	3.17536e-05	26.316
mmu-miR-615-3p	Lmx1b	1.37874	33.7171	3.17536e-05	28.4298
mmu-miR-615-3p	Spef1	5.67786	45.4968	15.9895	32.1465
mmu-miR-615-3p	2210016L21Rik	8.73542	62.4767	3.17536e-05	32.9811
mmu-miR-615-3p	Lingo3	11.6572	77.0068	3.17536e-05	33.5024
mmu-miR-615-3p	A630007B06Rik	3.65385	58.879	3.17536e-05	33.6687
mmu-miR-615-3p	Phf13	4.06319	71.6185	3.17536e-05	34.2656
mmu-miR-615-3p	Srrm3	13.4787	51.4431	3.17536e-05	35.5326
mmu-miR-615-3p	Foxl2	2.02447	28.3198	23.9382	39.4069
mmu-miR-615-3p	Atp2b2	25.2624	54.3341	33.4808	39.544
mmu-miR-615-3p	Ttbk1	28.0658	26.1759	3.17536e-05	39.9174
mmu-miR-615-3p	2200002D01Rik	10.6272	53.5827	27.0327	40.0032
mmu-miR-615-3p	Mpz	12.0582	52.7839	90.9426	40.1353
mmu-miR-615-3p	1110032F04Rik	0.368699	70.0449	6.93204	42.0198
mmu-miR-615-3p	Dapp1	8.0642	63.4889	10.3476	42.5567
mmu-miR-615-3p	Gon4l	6.43689	62.9752	3.17536e-05	43.7992
mmu-miR-615-3p	Slc35c1	4.51571	75.6716	71.9582	45.4074
mmu-miR-615-3p	Prkci	0.693852	71.8687	3.17536e-05	45.8733
mmu-miR-615-3p	Zcchc14	38.8169	26.4806	30.1449	46.2354
mmu-miR-615-3p	Fyco1	1.20424	86.204	55.1438	47.8227
mmu-miR-615-3p	Hltf	5.48061	92.3128	3.17536e-05	48.8057
mmu-miR-615-3p	E330020D12Rik	3.41017	72.0072	3.17536e-05	50.0887
mmu-miR-615-3p	Papd7	39.9005	54.863	71.3514	50.7976
mmu-miR-615-3p	B3gat1	3.87142	58.587	71.8893	51.3209
mmu-miR-615-3p	Fktn	22.749	62.3755	3.17536e-05	51.5038
mmu-miR-615-3p	Abr	2.43332	58.5038	3.17536e-05	51.8211
mmu-miR-615-3p	A930004D18Rik	14.101	36.3508	26.5735	52.2981
mmu-miR-615-3p	Rab3gap2	19.7109	74.5683	3.17536e-05	53.1699
mmu-miR-615-3p	Cant1	1.72707	63.3927	3.17536e-05	53.2007
mmu-miR-615-3p	Gaa	14.1457	81.7725	68.8195	53.4903
mmu-miR-615-3p	Prodh2	7.60787	92.1478	3.17536e-05	54.4187
mmu-miR-615-3p	Sesn1	3.68026	84.3857	5.61296	54.579
mmu-miR-615-3p	Skap2	23.1648	93.3707	3.17536e-05	54.8763
mmu-miR-615-3p	Tmx1	31.0527	84.0222	3.17536e-05	54.957
mmu-miR-615-3p	Prkar2a	9.41361	54.1627	29.4296	55.1068
mmu-miR-615-3p	Sumo3	13.8297	74.4347	51.1002	55.7523
mmu-miR-615-3p	Igdcc3	19.3831	82.1028	5.97905	56.38
mmu-miR-615-3p	Rab8a	19.3703	59.1465	37.5828	56.4418
mmu-miR-615-3p	5031439G07Rik	11.8016	33.242	57.6751	56.6773
mmu-miR-615-3p	Zfp316	2.01602	82.9631	3.17536e-05	56.8428
mmu-miR-615-3p	Iqgap3	37.4146	68.014	58.6387	57.1731
mmu-miR-615-3p	Crb2	7.73617	72.0624	16.2894	57.6647
mmu-miR-615-3p	Arhgef1	5.28125	95.8087	3.17536e-05	57.8406
mmu-miR-615-3p	Cxcr5	11.5137	70.7187	3.17536e-05	58.0972
mmu-miR-615-3p	Acot11	63.0153	47.0967	4.15429	58.5518
mmu-miR-615-3p	Map2k3	6.33845	78.4199	3.17536e-05	59.063
mmu-miR-615-3p	Phb2	10.7417	96.0072	3.17536e-05	59.142
mmu-miR-615-3p	Lypd3	27.5094	78.9539	3.17536e-05	59.4005
mmu-miR-615-3p	Hus1	25.1008	64.5231	8.20298	59.7133
mmu-miR-615-3p	Epcam	8.92076	86.3509	3.17536e-05	60.2293
mmu-miR-615-3p	Aebp2	18.776	72.8349	3.17536e-05	61.9569
mmu-miR-615-3p	Etnk2	35.5975	78.3842	54.9287	62.1307
mmu-miR-615-3p	Erp29	81.0125	71.5651	3.17536e-05	62.2306
mmu-miR-615-3p	Gyk	48.7856	93.4594	3.17536e-05	62.338
mmu-miR-615-3p	Adamts6	17.2753	90.4121	0.907582	62.4296
mmu-miR-615-3p	Aqp4	14.1623	72.3207	25.1986	62.515
mmu-miR-615-3p	Zc3hav1l	47.3119	52.7381	11.3517	62.8876
mmu-miR-615-3p	Sec24d	5.55964	94.7116	3.17536e-05	63.6329
mmu-miR-615-3p	Psma3	26.0351	88.9454	3.17536e-05	64.1512
mmu-miR-615-3p	Cecr6	16.1066	35.241	3.17536e-05	65.1922
mmu-miR-615-3p	Mfsd1	11.6817	78.8753	3.17536e-05	65.3629
mmu-miR-615-3p	Aldh7a1	18.8678	70.9341	3.17536e-05	66.2682
mmu-miR-615-3p	Gm5919	38.5944	72.0168	3.17536e-05	66.3351
mmu-miR-615-3p	Git2	12.6125	86.892	20.9394	67.2697
mmu-miR-615-3p	Mtap7d1	52.3652	83.4022	15.9415	67.4964
mmu-miR-615-3p	Cdc42se1	8.25182	50.5599	30.4821	67.7593
mmu-miR-615-3p	Dppa1	8.15599	84.6105	3.17536e-05	67.8799
mmu-miR-615-3p	4931406P16Rik	17.6691	80.0217	90.6178	68.5715
mmu-miR-615-3p	Lipa	41.2814	79.0319	39.8351	68.807
mmu-miR-615-3p	Arrdc2	25.9855	81.2848	3.17536e-05	68.9418
mmu-miR-615-3p	Crebzf	50.2667	83.2156	3.17536e-05	69.3357
mmu-miR-615-3p	Otub2	18.332	70.2917	86.084	69.3995
mmu-miR-615-3p	Celsr1	20.0285	56.3617	32.7459	69.564
mmu-miR-615-3p	Pum1	43.8756	87.8876	3.17536e-05	69.7711
mmu-miR-615-3p	Mak	46.2258	64.8677	23.3357	71.1211
mmu-miR-615-3p	Kank4	55.9505	74.0504	36.8813	71.5923
mmu-miR-615-3p	Cnrip1	39.0995	98.5212	60.368	71.6029
mmu-miR-615-3p	Adh6b	26.0241	79.2508	3.17536e-05	71.9029
mmu-miR-615-3p	Cntn2	4.86734	60.8145	37.7916	71.9853
mmu-miR-615-3p	Zdhhc21	37.7735	58.4448	3.17536e-05	71.9952
mmu-miR-615-3p	Dennd2c	10.4454	80.9437	3.17536e-05	72.0889
mmu-miR-615-3p	Hcfc1r1	24.2785	98.851	22.0955	72.1281
mmu-miR-615-3p	Gm6482	32.5866	98.6897	3.17536e-05	72.2641
mmu-miR-615-3p	Smg1	27.8757	68.1892	27.9546	72.6924
mmu-miR-615-3p	Gm3633	37.0443	98.7204	3.17536e-05	72.8888
mmu-miR-615-3p	D630013G24Rik	51.6162	89.1744	3.17536e-05	73.4707
mmu-miR-615-3p	Slc25a47	1.22845	79.1674	57.8683	73.9357
mmu-miR-615-3p	Slc7a11	38.8291	62.9125	4.05526	74.0776
mmu-miR-615-3p	Atxn1	16.9751	31.3476	3.89639	75.6873
mmu-miR-615-3p	Itgb2	69.7067	95.4225	25.2285	75.919
mmu-miR-615-3p	5830462I19Rik	15.4814	91.9498	71.2114	75.9357
mmu-miR-615-3p	4921539E11Rik	46.1811	95.5503	3.17536e-05	76.2739
mmu-miR-615-3p	Gm8232	41.5052	98.843	3.17536e-05	76.4585
mmu-miR-615-3p	Fga	32.5856	96.4805	3.17536e-05	77.1447
mmu-miR-615-3p	Zfp609	0.0108474	90.6078	3.17536e-05	77.7415
mmu-miR-615-3p	Pigm	77.4264	60.9952	3.17536e-05	77.8523
mmu-miR-615-3p	4933403F05Rik	16.9185	83.5827	26.617	78.7147
mmu-miR-615-3p	Mtus2	10.8396	92.8581	71.7243	78.8295
mmu-miR-615-3p	Atcay	29.2475	73.0761	3.17536e-05	78.9335
mmu-miR-615-3p	Tsc22d4	8.63049	94.5721	35.1142	79.8493
mmu-miR-615-3p	Il31ra	47.1264	97.8747	3.17536e-05	80.0991
mmu-miR-615-3p	Ipo8	71.8406	71.1152	3.17536e-05	80.6685
mmu-miR-615-3p	Mgat4b	1.52346	86.5729	1.27275	80.8201
mmu-miR-615-3p	Fam84a	4.10993	95.5951	11.3114	81.5723
mmu-miR-615-3p	Ets1	23.3695	84.5654	6.40182	81.7772
mmu-miR-615-3p	Ddo	71.6377	70.8382	44.7712	81.9991
mmu-miR-615-3p	Cuedc1	6.88646	73.6227	34.8581	82.6617
mmu-miR-615-3p	Osbpl1a	88.3766	95.7281	3.17536e-05	83.6819
mmu-miR-615-3p	Mgat4a	4.53289	82.3289	3.17536e-05	83.8258
mmu-miR-615-3p	Trp53i11	3.77505	84.1363	10.3303	83.9597
mmu-miR-615-3p	Osbpl3	14.8386	89.0466	3.17536e-05	84.2054
mmu-miR-615-3p	D030025P21Rik	71.2294	85.621	3.17536e-05	86.5462
mmu-miR-615-3p	Mapre2	21.2343	85.5482	3.17536e-05	88.3783
mmu-miR-615-3p	Cdr2l	3.56179	88.7702	3.17536e-05	88.4817
mmu-miR-615-3p	Aldh5a1	32.9532	88.455	30.8194	90.3294
mmu-miR-615-3p	Bnip1	12.1963	83.7092	3.17536e-05	90.373
mmu-miR-615-3p	D430042O09Rik	28.5544	89.0073	51.9105	90.4342
mmu-miR-615-3p	Gcnt4	20.3618	91.8587	3.17536e-05	90.723
mmu-miR-615-3p	Sgsm1	6.4112	87.7224	3.17536e-05	90.7293
mmu-miR-615-3p	Ipcef1	54.6845	88.6184	3.17536e-05	91.5808
mmu-miR-615-3p	Pacsin1	7.3578	77.5495	94.1293	91.7525
mmu-miR-615-3p	Lingo1	25.8239	82.4642	88.6363	91.9301
mmu-miR-615-3p	Grb2	2.72629	85.8109	16.8788	92.0495
mmu-miR-615-3p	Nkx6-3	23.7313	78.168	3.17536e-05	92.3261
mmu-miR-615-3p	Dbndd1	15.8046	90.9351	3.17536e-05	92.3815
mmu-miR-615-3p	Gnai3	12.2662	92.8858	3.17536e-05	92.5324
mmu-miR-615-3p	Fblim1	8.26718	89.8635	3.17536e-05	92.5776
mmu-miR-615-3p	Gcnt1	16.9102	91.359	3.17536e-05	93.0135
mmu-miR-615-3p	Cox10	42.5138	88.2455	3.17536e-05	93.1526
mmu-miR-615-3p	Odz4	12.5788	91.6864	64.2182	93.6286
mmu-miR-615-3p	Atpaf1	19.7331	97.9226	3.17536e-05	94.2189
mmu-miR-615-3p	Hook3	47.2613	85.5249	3.17536e-05	94.2676
mmu-miR-615-3p	B4galt1	16.8134	88.0115	95.4286	94.3706
mmu-miR-615-3p	Echdc1	51.2869	97.7617	3.17536e-05	94.5557
mmu-miR-615-3p	Gabrd	5.65646	95.0844	3.17536e-05	94.7895
mmu-miR-615-3p	Ivns1abp	26.3688	98.772	3.17536e-05	95.0965
mmu-miR-615-3p	Crtac1	24.6306	95.3452	3.17536e-05	95.771
mmu-miR-615-3p	Med20	79.4796	88.4163	3.17536e-05	96.1662
mmu-miR-615-3p	Zfp1	41.2966	98.7512	3.17536e-05	96.3556
mmu-miR-615-3p	Prdx5	38.7584	98.1079	3.17536e-05	96.5064
mmu-miR-615-3p	Irf9	45.2785	97.0244	3.17536e-05	96.6369
mmu-miR-615-3p	Htr1a	70.0596	91.3875	40.234	96.8977
mmu-miR-615-3p	Lrrk1	38.3086	97.8958	51.4432	98.05
mmu-miR-615-3p	Bach1	63.0262	99.3925	3.17536e-05	98.4361
mmu-miR-615-3p	Gpr89	16.8276	98.7541	28.216	98.5749
mmu-miR-615-3p	Pion	63.2938	99.82	3.17536e-05	99.2915
mmu-miR-615-3p	Hoxb2	0.785909	41.2446	56.863	20.0336
mmu-miR-615-3p	Pdxk	9.05331	38.5172	3.17536e-05	28.1937
mmu-miR-615-3p	Sdk1	17.8782	33.6947	54.3261	33.0211
mmu-miR-615-3p	2310022B05Rik	12.7363	47.603	51.275	35.2432
mmu-miR-615-3p	Ksr1	66.0523	39.9431	14.9588	35.3928
mmu-miR-615-3p	Uck1	4.75017	71.324	3.17536e-05	37.319
mmu-miR-615-3p	Mapk8ip2	3.31562	61.0766	84.6664	38.2322
mmu-miR-615-3p	Reep6	1.18414	60.2511	3.17536e-05	41.161
mmu-miR-615-3p	1520402A15Rik	16.0106	60.6699	3.17536e-05	41.3863
mmu-miR-615-3p	8430419L09Rik	9.89083	53.2873	34.1013	42.1321
mmu-miR-615-3p	Unc13a	59.535	31.8607	3.17536e-05	44.2051
mmu-miR-615-3p	Akap6	7.70215	80.7728	3.17536e-05	48.276
mmu-miR-615-3p	Mtmr1	9.50253	82.4701	50.4114	48.9786
mmu-miR-615-3p	Agphd1	39.1098	63.4704	24.6408	50.3057
mmu-miR-615-3p	Grk6	14.8339	83.7502	95.0723	51.5621
mmu-miR-615-3p	Maf	3.88892	71.321	34.7552	51.6208
mmu-miR-615-3p	Cdk1	8.54807	70.4405	3.17536e-05	53.4175
mmu-miR-615-3p	Klf9	27.2089	61.2121	2.25232	54.5238
mmu-miR-615-3p	Cbx8	7.9027	55.8612	56.5854	54.6833
mmu-miR-615-3p	Daam2	37.1332	58.5541	17.3829	54.8789
mmu-miR-615-3p	Foxj2	20.2658	51.3125	3.17536e-05	54.9148
mmu-miR-615-3p	Eml3	31.5761	94.6995	3.17536e-05	55.0566
mmu-miR-615-3p	Gatad2a	3.67022	69.0083	15.3763	55.1585
mmu-miR-615-3p	Il4ra	26.5038	54.1429	2.60386	55.5354
mmu-miR-615-3p	4930402H24Rik	9.80814	58.512	81.3577	55.7114
mmu-miR-615-3p	Slc39a14	5.74548	60.6222	11.3209	56.6499
mmu-miR-615-3p	Snx4	19.2769	92.5745	3.17536e-05	56.9638
mmu-miR-615-3p	Carm1	61.8811	75.4346	76.1713	57.0006
mmu-miR-615-3p	Fam53c	1.16247	44.6931	86.9296	57.0342
mmu-miR-615-3p	Wrn	7.88734	84.5013	3.17536e-05	57.2423
mmu-miR-615-3p	Map3k9	71.7623	23.1101	3.17536e-05	57.8972
mmu-miR-615-3p	Slc16a6	15.6535	63.3	3.17536e-05	58.1952
mmu-miR-615-3p	Psmg3	35.4803	74.3505	3.17536e-05	58.2403
mmu-miR-615-3p	Pxdn	32.4862	75.3154	3.17536e-05	58.7995
mmu-miR-615-3p	Tom1l2	38.1061	56.8109	11.7063	59.2998
mmu-miR-615-3p	Gm10101	38.807	90.8847	3.17536e-05	61.0332
mmu-miR-615-3p	Tgif2	5.69731	60.3944	3.17536e-05	61.7823
mmu-miR-615-3p	Gle1	25.3905	77.8618	32.9177	63.0655
mmu-miR-615-3p	Msx3	14.7967	65.2133	3.17536e-05	63.0789
mmu-miR-615-3p	Pwp2	16.5255	74.9975	3.17536e-05	63.4682
mmu-miR-615-3p	Polr3c	15.4847	92.0041	3.17536e-05	63.8255
mmu-miR-615-3p	Bcdin3d	19.6695	79.4526	53.0312	64.5425
mmu-miR-615-3p	Ubash3a	16.2406	83.1087	28.2726	64.7303
mmu-miR-615-3p	Elmod1	66.3004	93.9825	3.17536e-05	65.469
mmu-miR-615-3p	Taf10	53.8739	48.7054	9.75338	65.9429
mmu-miR-615-3p	Hoxa3	2.85745	89.795	66.1477	66.3979
mmu-miR-615-3p	Noc3l	41.9447	92.0739	3.17536e-05	66.5153
mmu-miR-615-3p	Erf	6.65703	63.7319	4.75758	66.5356
mmu-miR-615-3p	Dkk3	22.1027	56.6276	3.17536e-05	66.5661
mmu-miR-615-3p	Nptx1	15.0115	36.9548	36.9229	66.8785
mmu-miR-615-3p	Lynx1	23.0896	82.4156	73.8664	66.929
mmu-miR-615-3p	Lrrtm2	20.2603	82.7589	9.20083	66.9834
mmu-miR-615-3p	Pde12	64.2838	71.7586	3.17536e-05	67.1159
mmu-miR-615-3p	Tmem88b	38.5084	62.6599	44.4917	67.5414
mmu-miR-615-3p	Gngt1	61.1918	94.8307	3.17536e-05	67.5591
mmu-miR-615-3p	Gabpb1	16.7929	58.1676	15.1039	67.7296
mmu-miR-615-3p	Inpp5a	38.7093	60.2162	91.6287	68.0157
mmu-miR-615-3p	Fam198a	38.4355	82.115	3.17536e-05	68.2627
mmu-miR-615-3p	Mtdh	34.5311	94.88	3.23119	68.27
mmu-miR-615-3p	Syt11	0.26063	75.9366	3.17536e-05	68.4473
mmu-miR-615-3p	Gm7945	30.7612	97.2893	3.17536e-05	68.5692
mmu-miR-615-3p	Suox	1.32994	93.8156	3.17536e-05	69.4999
mmu-miR-615-3p	Tti2	7.18857	80.2178	3.17536e-05	70.0176
mmu-miR-615-3p	Sgcz	16.0739	89.6572	6.96982	70.0579
mmu-miR-615-3p	Slk	26.8658	97.8496	3.17536e-05	70.1102
mmu-miR-615-3p	Agl	54.4812	44.5719	19.6633	70.1373
mmu-miR-615-3p	Gm9905	38.6864	81.6391	31.4562	70.3658
mmu-miR-615-3p	Prkce	54.0781	61.7302	1.78881	70.6735
mmu-miR-615-3p	Usp20	35.5134	67.8298	85.6955	70.9885
mmu-miR-615-3p	Gm8247	25.4431	98.7044	3.17536e-05	71.9709
mmu-miR-615-3p	Prkcb	38.6455	82.9024	3.17536e-05	72.1789
mmu-miR-615-3p	Atp1a1	67.374	90.3425	2.96014	72.549
mmu-miR-615-3p	Axin2	67.7598	66.2154	41.7376	72.6828
mmu-miR-615-3p	Rbm5	10.9056	95.8059	4.11295	72.7059
mmu-miR-615-3p	Zc3h7a	22.3391	92.2044	3.17536e-05	72.9096
mmu-miR-615-3p	Gm3072	31.7236	98.6694	3.17536e-05	72.9304
mmu-miR-615-3p	Mms19	29.1446	64.1146	3.17536e-05	73.0489
mmu-miR-615-3p	Cdkl2	46.0102	82.7029	3.17536e-05	73.3868
mmu-miR-615-3p	Cnih4	1.25017	71.5058	14.9301	73.8456
mmu-miR-615-3p	Pou2f3	24.9843	77.4949	3.17536e-05	73.9505
mmu-miR-615-3p	Zbtb40	20.3906	80.6671	24.5973	74.524
mmu-miR-615-3p	Pdcl	37.4069	95.8038	3.17536e-05	75.0971
mmu-miR-615-3p	Ppp1r15b	34.9943	83.0728	3.17536e-05	75.5161
mmu-miR-615-3p	Gm3327	49.4619	98.6072	3.17536e-05	75.6302
mmu-miR-615-3p	Tigd4	69.4252	80.9403	3.17536e-05	75.8967
mmu-miR-615-3p	Ccrl2	55.2509	90.8477	92.2216	76.1552
mmu-miR-615-3p	Stk39	72.7931	76.9513	3.17536e-05	76.5117
mmu-miR-615-3p	Gfpt1	1.70814	90.9624	3.17536e-05	76.6884
mmu-miR-615-3p	Mmp24	6.36927	81.6916	34.0616	76.7201
mmu-miR-615-3p	Hist1h2ac	21.6187	81.053	20.2281	76.7261
mmu-miR-615-3p	8030462N17Rik	63.7699	86.2566	3.17536e-05	76.7907
mmu-miR-615-3p	Cd209e	63.3347	93.4909	3.17536e-05	77.5899
mmu-miR-615-3p	Slc2a3	40.2404	75.6658	3.17536e-05	78.3633
mmu-miR-615-3p	Gfra1	56.7507	59.1123	37.0016	79.3121
mmu-miR-615-3p	Mfsd2a	74.5421	93.658	15.5005	79.6647
mmu-miR-615-3p	Rnf187	53.1724	98.2051	14.4354	80.607
mmu-miR-615-3p	Tie1	96.32	91.3313	3.17536e-05	82.5819
mmu-miR-615-3p	Bre	59.9171	99.4113	3.17536e-05	82.7329
mmu-miR-615-3p	Tapbp	96.5827	60.479	72.5	82.7528
mmu-miR-615-3p	Shf	0.0914506	75.9641	97.865	83.7152
mmu-miR-615-3p	Fbxl20	39.164	58.503	3.17536e-05	84.662
mmu-miR-615-3p	Prmt6	2.94504	95.9587	3.17536e-05	84.9119
mmu-miR-615-3p	Ubr7	18.995	88.5407	13.4573	84.9189
mmu-miR-615-3p	Mthfr	57.6009	70.4706	3.17536e-05	85.0858
mmu-miR-615-3p	Hes7	34.7158	95.589	11.0364	87.1951
mmu-miR-615-3p	Frmd4a	23.2944	86.736	3.17536e-05	87.5355
mmu-miR-615-3p	Btbd9	2.29828	67.4134	35.7891	87.6441
mmu-miR-615-3p	Dhx33	17.6999	86.9795	3.17536e-05	88.1209
mmu-miR-615-3p	Mlst8	36.6598	93.5312	78.2674	88.2543
mmu-miR-615-3p	Phlpp2	13.5487	83.7468	3.17536e-05	88.5017
mmu-miR-615-3p	Slc25a10	22.6059	79.0296	3.17536e-05	89.0499
mmu-miR-615-3p	Adat3	4.9664	93.8291	15.8243	89.5302
mmu-miR-615-3p	Gtpbp2	3.52511	92.92	1.50195	89.8901
mmu-miR-615-3p	Stk38l	0.486291	90.2674	3.17536e-05	90.2528
mmu-miR-615-3p	Preb	16.301	86.2855	67.0874	90.8252
mmu-miR-615-3p	Pgm5	10.8454	91.5364	3.17536e-05	90.8466
mmu-miR-615-3p	Lbp	14.6105	94.5849	3.17536e-05	90.9265
mmu-miR-615-3p	Rhoq	28.7859	92.3837	1.23972	90.9583
mmu-miR-615-3p	Mtus1	37.2312	89.7779	3.17536e-05	91.2161
mmu-miR-615-3p	Xpnpep3	17.0441	93.2923	3.17536e-05	91.539
mmu-miR-615-3p	Cbln2	71.2589	94.2465	3.17536e-05	91.7798
mmu-miR-615-3p	Metrn	4.1983	95.8969	3.17536e-05	92.7937
mmu-miR-615-3p	Bdnf	15.6462	94.9952	3.17536e-05	93.0121
mmu-miR-615-3p	Mrps26	24.3155	85.3275	16.0987	93.0358
mmu-miR-615-3p	Atp2b4	42.6052	85.7351	26.5954	93.0997
mmu-miR-615-3p	Sec22a	9.75462	95.0524	20.0558	93.1866
mmu-miR-615-3p	Spnb1	76.3788	76.0435	17.2522	93.3097
mmu-miR-615-3p	Mmrn2	9.65666	99.8311	80.4837	93.3198
mmu-miR-615-3p	Nmnat2	37.8027	86.0789	3.17536e-05	93.5937
mmu-miR-615-3p	Tlk2	33.7067	93.2699	17.1933	93.7575
mmu-miR-615-3p	Lnx2	15.4097	88.0064	24.5283	93.7893
mmu-miR-615-3p	Prss57	29.6961	84.2274	37.8558	93.8016
mmu-miR-615-3p	Scamp1	29.1218	96.4322	3.17536e-05	94.481
mmu-miR-615-3p	Sf3a1	12.7679	93.8579	18.2601	94.6803
mmu-miR-615-3p	Pnpo	13.9557	93.9252	37.6273	94.7024
mmu-miR-615-3p	Txnip	23.9108	93.732	3.17536e-05	94.9567
mmu-miR-615-3p	Rab3il1	14.429	99.0617	82.8027	95.0816
mmu-miR-615-3p	Tnip3	26.6894	96.8429	3.17536e-05	95.1219
mmu-miR-615-3p	Rnf220	45.4697	99.0976	54.1408	95.2423
mmu-miR-615-3p	Med28	73.9941	97.3675	3.17536e-05	95.3127
mmu-miR-615-3p	Fbxo45	35.5328	90.7475	20.8514	96.0115
mmu-miR-615-3p	Ncam1	61.1977	98.1469	3.17536e-05	96.0981
mmu-miR-615-3p	Pik3cd	15.702	91.4597	17.204	96.1908
mmu-miR-615-3p	Dlg3	32.7724	99.5085	23.7374	97.6776
mmu-miR-615-3p	Cd40	17.8159	98.4792	21.8338	99.104
mmu-miR-615-3p	Nfix	5.23745	7.95956	18.6191	6.92319
mmu-miR-615-3p	Wnt7b	31.6755	53.2419	27.4651	17.4054
mmu-miR-615-3p	Arhgef12	4.4955	32.956	3.17536e-05	24.6188
mmu-miR-615-3p	Rab23	6.03035	48.1009	3.17536e-05	33.807
mmu-miR-615-3p	1700025G04Rik	17.9379	15.1265	34.364	35.6627
mmu-miR-615-3p	Atg14	0.026164	63.4581	3.17536e-05	36.303
mmu-miR-615-3p	Fbxl19	0.197656	71.7957	16.3019	37.476
mmu-miR-615-3p	Fbxl18	39.963	20.9121	42.0056	38.8417
mmu-miR-615-3p	Wnt9b	22.2713	26.4683	35.0453	39.0602
mmu-miR-615-3p	Nptxr	9.14411	49.1475	2.02042	39.7411
mmu-miR-615-3p	2210012G02Rik	20.3513	18.146	3.17536e-05	40.6746
mmu-miR-615-3p	Zdhhc8	39.949	32.6317	88.8749	41.1969
mmu-miR-615-3p	Atp9b	4.70095	46.4576	30.0781	41.6128
mmu-miR-615-3p	Arpc4	2.43296	46.6102	37.4141	41.8403
mmu-miR-615-3p	Slc30a9	5.95354	56.3398	41.1969	43.0528
mmu-miR-615-3p	Tcl1	27.7508	74.8202	23.7943	43.1573
mmu-miR-615-3p	Foxd2	7.0328	91.7198	14.2729	43.3828
mmu-miR-615-3p	Smpd3	38.8304	45.3944	74.6258	44.6394
mmu-miR-615-3p	Mex3a	15.3047	53.5817	59.1008	45.8546
mmu-miR-615-3p	Kif1c	11.4104	61.2849	3.17536e-05	46.4567
mmu-miR-615-3p	Dpf3	12.6697	55.8502	92.1206	48.5464
mmu-miR-615-3p	Zdhhc9	0.848792	70.6631	3.17536e-05	48.6206
mmu-miR-615-3p	Gata4	35.2082	78.3526	73.3469	48.7577
mmu-miR-615-3p	Sim2	18.7281	72.7417	3.17536e-05	50.0082
mmu-miR-615-3p	Ankib1	8.03552	82.7166	3.17536e-05	50.2278
mmu-miR-615-3p	Clic5	2.88631	58.4926	63.0872	50.5763
mmu-miR-615-3p	Osbp	0.611879	59.5946	17.1711	50.6965
mmu-miR-615-3p	Mfsd12	53.5595	17.8549	11.5248	52.6351
mmu-miR-615-3p	Pomt2	4.59995	74.8797	43.4239	52.6642
mmu-miR-615-3p	Rassf8	51.4665	52.251	3.17536e-05	53.6955
mmu-miR-615-3p	Mdga1	6.36221	31.583	3.17536e-05	53.8649
mmu-miR-615-3p	Atg16l1	0.25616	77.3692	42.0423	54.5985
mmu-miR-615-3p	Plekha6	0.701128	44.6096	5.75414	54.7563
mmu-miR-615-3p	Ranbp3	26.5105	67.9206	3.17536e-05	58.3408
mmu-miR-615-3p	Ppfia2	7.27025	82.3487	17.6549	58.6699
mmu-miR-615-3p	Creg2	70.6259	52.805	3.17536e-05	58.9968
mmu-miR-615-3p	Brms1	66.1704	83.0009	3.17536e-05	59.0314
mmu-miR-615-3p	Wdr52	44.3242	65.565	87.9264	60.725
mmu-miR-615-3p	Zfp651	6.64645	37.9748	3.17536e-05	60.7549
mmu-miR-615-3p	Zfp799	22.0665	66.991	1.09255	61.2509
mmu-miR-615-3p	Fbxo10	3.38657	65.9044	22.0883	61.3773
mmu-miR-615-3p	Prkab1	8.93105	71.0656	10.3639	61.7063
mmu-miR-615-3p	Btd	39.633	74.1999	3.17536e-05	62.8015
mmu-miR-615-3p	Gm11110	20.3219	92.7789	3.17536e-05	62.8108
mmu-miR-615-3p	Pla2g16	23.8339	65.6821	3.17536e-05	63.0211
mmu-miR-615-3p	Sft2d2	15.7578	45.1451	12.4372	63.2191
mmu-miR-615-3p	Tifa	43.1195	81.2677	3.17536e-05	64.1994
mmu-miR-615-3p	Kifap3	40.6233	77.9231	3.17536e-05	64.2643
mmu-miR-615-3p	Ube2v1	42.3784	49.9257	3.17536e-05	64.477
mmu-miR-615-3p	Hcn3	4.49646	65.1593	3.17536e-05	66.0655
mmu-miR-615-3p	4930422G04Rik	39.7418	92.5665	3.17536e-05	66.1737
mmu-miR-615-3p	Dicer1	24.0345	89.0593	70.4992	66.2534
mmu-miR-615-3p	Edem3	59.5004	69.7698	0.558451	66.8788
mmu-miR-615-3p	Sgms1	28.3549	88.3441	9.34776	67.0354
mmu-miR-615-3p	Tulp4	26.826	67.7106	3.17536e-05	67.0502
mmu-miR-615-3p	Ralgps2	44.5962	52.3786	3.17536e-05	67.2897
mmu-miR-615-3p	Bglap2	19.5376	92.4113	3.17536e-05	67.3088
mmu-miR-615-3p	Dnajc13	51.4986	92.1595	4.11394	67.7021
mmu-miR-615-3p	Zc3h8	45.1905	79.437	30.2613	67.8423
mmu-miR-615-3p	Rora	30.8723	44.6831	7.35992	67.8447
mmu-miR-615-3p	Pcif1	3.76041	65.6495	63.4417	68.2364
mmu-miR-615-3p	Arhgap36	26.4549	85.6709	88.7719	68.6892
mmu-miR-615-3p	Lpin3	45.7738	87.3492	22.8524	69.1554
mmu-miR-615-3p	A530016L24Rik	40.5343	56.8044	62.7076	69.9351
mmu-miR-615-3p	Apc2	4.92465	28.8201	3.17536e-05	70.0918
mmu-miR-615-3p	Gm9796	44.9366	76.5921	31.8675	70.1191
mmu-miR-615-3p	Ggt5	14.5865	73.5161	3.17536e-05	70.8263
mmu-miR-615-3p	Sctr	7.07875	86.4071	3.17536e-05	71.3787
mmu-miR-615-3p	Slc9a4	40.1666	94.1195	3.17536e-05	71.8574
mmu-miR-615-3p	Dcun1d3	41.8756	74.6543	18.2487	71.9413
mmu-miR-615-3p	Klf13	65.3207	35.6387	95.633	71.9708
mmu-miR-615-3p	Rlim	32.432	76.7187	3.17536e-05	72.1899
mmu-miR-615-3p	Gm8165	31.9997	98.6693	3.17536e-05	72.2401
mmu-miR-615-3p	Gm17026	31.9682	98.7597	3.17536e-05	72.283
mmu-miR-615-3p	Acpp	72.6283	59.1301	3.17536e-05	72.4179
mmu-miR-615-3p	Pde11a	44.3168	85.2202	22.9887	72.5854
mmu-miR-615-3p	Tnks2	36.1212	75.7378	3.17536e-05	72.7095
mmu-miR-615-3p	Gm9747	53.6483	90.5527	3.81504	72.7387
mmu-miR-615-3p	Sar1a	29.3008	69.3355	3.27589	72.7741
mmu-miR-615-3p	Wnt10b	18.6346	66.4881	9.91501	72.9059
mmu-miR-615-3p	Adhfe1	22.1553	90.5773	3.17536e-05	72.9551
mmu-miR-615-3p	Gm8127	34.3501	98.5868	3.17536e-05	73.0041
mmu-miR-615-3p	Mllt4	30.8516	87.9656	3.17536e-05	73.0687
mmu-miR-615-3p	Gm8138	49.4301	98.4962	3.17536e-05	73.439
mmu-miR-615-3p	Des	34.3722	67.423	35.1738	73.7224
mmu-miR-615-3p	Dync1li2	83.2661	64.6129	3.17536e-05	73.8524
mmu-miR-615-3p	Psmd13	24.4203	84.7722	3.17536e-05	73.9085
mmu-miR-615-3p	Tek	49.5765	94.1281	3.17536e-05	74.0199
mmu-miR-615-3p	Gad2	22.3975	85.4898	3.17536e-05	74.1328
mmu-miR-615-3p	Tes	25.3096	92.5229	3.17536e-05	74.1554
mmu-miR-615-3p	1700091H14Rik	50.4114	97.5708	3.17536e-05	74.2678
mmu-miR-615-3p	Ei24	31.7736	94.8746	3.17536e-05	74.4898
mmu-miR-615-3p	Eed	62.9972	98.7299	3.17536e-05	74.9797
mmu-miR-615-3p	Tbx15	44.1587	87.5221	7.19435	74.9908
mmu-miR-615-3p	Gm7980	26.0271	98.7436	3.17536e-05	75.4569
mmu-miR-615-3p	Slc30a7	68.0924	33.9411	4.86894	75.493
mmu-miR-615-3p	Map3k7	70.4703	67.6902	23.3928	76.1477
mmu-miR-615-3p	Strap	67.227	90.6829	3.17536e-05	76.9673
mmu-miR-615-3p	Cpsf2	78.0193	72.2516	3.17536e-05	77.0702
mmu-miR-615-3p	Pla2g2e	32.6141	99.3944	24.2932	77.4076
mmu-miR-615-3p	Ccar1	35.2872	97.7493	3.17536e-05	77.801
mmu-miR-615-3p	Per3	7.93462	96.3861	24.9765	78.1547
mmu-miR-615-3p	Gm15737	86.3891	53.1693	33.4032	78.7139
mmu-miR-615-3p	Mga	59.9548	75.7737	3.17536e-05	78.748
mmu-miR-615-3p	Mfap1b	82.009	92.6322	3.17536e-05	79.1667
mmu-miR-615-3p	Shank3	2.5477	72.7964	77.2213	79.6488
mmu-miR-615-3p	Zfp266	97.9774	82.759	3.17536e-05	80.6489
mmu-miR-615-3p	Slc9a8	1.32078	76.5802	64.4437	80.7519
mmu-miR-615-3p	Abcc2	5.16384	93.3885	3.17536e-05	81.3683
mmu-miR-615-3p	St3gal2	1.35613	66.341	20.7375	81.4449
mmu-miR-615-3p	Mul1	1.88289	71.3605	40.541	82.1968
mmu-miR-615-3p	Fmod	4.78799	82.8692	12.9313	83.2414
mmu-miR-615-3p	Edc3	0.991673	78.6508	3.17536e-05	84.2154
mmu-miR-615-3p	Zfp592	9.33029	84.3802	3.17536e-05	84.229
mmu-miR-615-3p	Triap1	7.2879	90.289	3.17536e-05	85.0258
mmu-miR-615-3p	Sepn1	15.01	88.5252	3.17536e-05	87.7999
mmu-miR-615-3p	Prmt1	6.79997	95.6517	3.17536e-05	88.4715
mmu-miR-615-3p	St8sia1	25.9467	88.9448	35.5732	88.9846
mmu-miR-615-3p	Foxp3	13.6818	86.8068	98.9718	89.0185
mmu-miR-615-3p	Pim3	19.633	87.061	3.17536e-05	89.241
mmu-miR-615-3p	Timm22	21.8197	88.4159	3.17536e-05	89.3202
mmu-miR-615-3p	Rcc1	7.78495	94.3111	3.17536e-05	89.3871
mmu-miR-615-3p	Cyb561d1	7.21914	68.0077	15.465	89.649
mmu-miR-615-3p	Gm10176	12.6544	93.0824	3.17536e-05	90.2811
mmu-miR-615-3p	Dot1l	33.4579	88.309	51.565	90.3735
mmu-miR-615-3p	Gm10657	49.5994	87.8863	3.17536e-05	90.434
mmu-miR-615-3p	Brpf3	33.4896	80.7588	3.17536e-05	90.7575
mmu-miR-615-3p	Abcg4	30.4855	79.1148	45.2801	91.7318
mmu-miR-615-3p	Gm608	48.4042	87.4157	14.0969	91.8149
mmu-miR-615-3p	Pdpk1	48.129	96.0563	75.6571	91.9522
mmu-miR-615-3p	Slc4a8	24.0206	61.667	33.8438	92.1141
mmu-miR-615-3p	Als2cl	41.3234	79.2191	3.17536e-05	92.1881
mmu-miR-615-3p	Stxbp6	19.1212	95.7982	3.17536e-05	92.2849
mmu-miR-615-3p	Mgll	23.7659	78.9096	49.0259	92.3608
mmu-miR-615-3p	Batf3	63.172	92.1264	33.6571	92.7
mmu-miR-615-3p	Eif4h	28.8791	78.7579	3.17536e-05	92.7839
mmu-miR-615-3p	Ppfia4	5.3811	75.2423	99.7333	92.849
mmu-miR-615-3p	Crkl	13.5168	94.2434	3.17536e-05	93.0063
mmu-miR-615-3p	Dok2	3.95474	95.9051	3.17536e-05	93.1998
mmu-miR-615-3p	Neurl1b	3.84748	98.525	65.7828	93.5049
mmu-miR-615-3p	Magi1	23.5847	95.8071	3.17536e-05	93.9537
mmu-miR-615-3p	Zbed4	31.4516	97.6257	3.17536e-05	94.3778
mmu-miR-615-3p	Mak16	21.8088	97.8427	36.9978	94.7086
mmu-miR-615-3p	Bhlhe22	27.2702	96.0443	3.17536e-05	94.8539
mmu-miR-615-3p	Tmem64	12.0046	95.4433	3.17536e-05	94.9119
mmu-miR-615-3p	Rab13	7.64515	93.1954	86.3793	95.1919
mmu-miR-615-3p	Kdelr2	9.58142	99.3591	3.17536e-05	95.6128
mmu-miR-615-3p	Mfn2	44.3357	97.6094	49.0063	95.6728
mmu-miR-615-3p	Tex261	65.361	80.0886	3.17536e-05	95.8343
mmu-miR-615-3p	Ccdc37	67.7338	98.5198	77.4922	95.8776
mmu-miR-615-3p	Exoc1	18.1934	97.7061	3.17536e-05	95.9296
mmu-miR-615-3p	Gm88	51.2221	91.728	90.3948	96.2898
mmu-miR-615-3p	2610002M06Rik	52.0415	96.6292	3.17536e-05	96.6269
mmu-miR-615-3p	Gfer	70.0556	90.8018	3.17536e-05	96.9349
mmu-miR-615-3p	Ttyh2	60.2199	96.5549	35.7068	97.1683
mmu-miR-615-3p	Hnf1a	24.619	99.4875	3.17536e-05	97.8987
mmu-miR-615-3p	Anks1	1.60699	38.163	67.5256	13.7303
mmu-miR-615-3p	Ino80d	1.34519	35.5704	2.06535	25.7166
mmu-miR-615-3p	Zbtb7a	0.393696	37.5074	11.1781	30.8461
mmu-miR-615-3p	Csrnp2	34.0917	58.3525	27.5698	31.2732
mmu-miR-615-3p	3110039M20Rik	1.31494	35.7541	14.268	33.173
mmu-miR-615-3p	Gm10874	7.79888	69.3254	3.17536e-05	38.1973
mmu-miR-615-3p	Iffo1	3.72526	62.5397	3.17536e-05	40.3088
mmu-miR-615-3p	Taf11	8.71709	86.9699	3.17536e-05	42.3941
mmu-miR-615-3p	Slc35a4	4.52112	87.5687	3.17536e-05	43.0821
mmu-miR-615-3p	Pigyl	23.0541	86.7037	3.17536e-05	43.2364
mmu-miR-615-3p	Tor3a	18.2051	68.2239	17.0668	45.9633
mmu-miR-615-3p	Gm10645	7.63062	72.4988	14.0031	46.4658
mmu-miR-615-3p	Trim9	66.793	65.5629	3.17536e-05	46.5858
mmu-miR-615-3p	Onecut1	4.57345	84.0151	16.2204	47.1929
mmu-miR-615-3p	Dnalc4	54.1762	67.7655	3.17536e-05	48.155
mmu-miR-615-3p	Gorab	8.74321	92.849	25.1501	49.2615
mmu-miR-615-3p	C230081A13Rik	1.62035	40.2307	30.0439	49.5736
mmu-miR-615-3p	Nudt3	25.0259	45.0025	0.588363	50.5911
mmu-miR-615-3p	Mrps10	0.358997	82.6429	3.17536e-05	50.6776
mmu-miR-615-3p	Grhl1	11.4534	72.6635	14.1148	51.0996
mmu-miR-615-3p	Olig3	0.398928	65.2256	64.2956	51.4954
mmu-miR-615-3p	Pfkfb4	42.3706	59.0936	41.4185	51.612
mmu-miR-615-3p	Cd47	59.8294	54.8659	17.8862	51.7714
mmu-miR-615-3p	Trim45	54.804	47.8149	34.3131	51.8158
mmu-miR-615-3p	Kit	14.363	70.3341	63.785	51.8987
mmu-miR-615-3p	Zmym4	13.8796	79.5928	2.10923	52.3251
mmu-miR-615-3p	Ube2cbp	6.14129	90.3193	3.17536e-05	52.3469
mmu-miR-615-3p	Ext1	53.2021	70.4084	13.0592	52.7255
mmu-miR-615-3p	Rcan1	4.8502	66.8737	3.17536e-05	53.011
mmu-miR-615-3p	Erlin2	45.8868	65.5137	27.7716	53.096
mmu-miR-615-3p	Doc2b	41.0961	87.3201	80.1866	54.5004
mmu-miR-615-3p	Cd2bp2	3.2785	61.1524	3.17536e-05	55.0605
mmu-miR-615-3p	Rnf183	9.9156	89.0756	2.98633	55.7114
mmu-miR-615-3p	Aco1	27.8062	88.8833	68.3606	55.7892
mmu-miR-615-3p	Barx2	19.6615	64.4083	3.17536e-05	56.1903
mmu-miR-615-3p	D10Wsu102e	12.5812	65.7396	20.3218	56.2845
mmu-miR-615-3p	Hoxc11	45.3098	74.5756	78.0026	56.4168
mmu-miR-615-3p	Pou4f2	3.57075	83.4052	3.17536e-05	56.4796
mmu-miR-615-3p	Myh10	22.7801	79.2263	3.17536e-05	56.9223
mmu-miR-615-3p	Pmm2	26.4524	88.1979	3.17536e-05	56.9514
mmu-miR-615-3p	Lrrc1	17.4886	71.6959	3.17536e-05	56.977
mmu-miR-615-3p	Per2	23.5047	73.5755	48.91	57.4333
mmu-miR-615-3p	Nceh1	33.0477	66.0854	3.17536e-05	57.7247
mmu-miR-615-3p	Sephs1	34.7467	56.2682	21.6672	59.101
mmu-miR-615-3p	2410066E13Rik	23.051	63.621	40.527	59.3253
mmu-miR-615-3p	Lrrc32	25.8051	92.4034	50.2317	60.2229
mmu-miR-615-3p	Hs3st2	39.4363	78.3348	13.8109	60.4037
mmu-miR-615-3p	Sox21	25.7202	58.3566	8.35289	61.309
mmu-miR-615-3p	Htt	55.4176	68.1898	9.63726	62.9224
mmu-miR-615-3p	Unc5c	22.3981	69.7326	74.3475	63.6971
mmu-miR-615-3p	4932443I19Rik	22.7788	80.162	3.17536e-05	64.201
mmu-miR-615-3p	Khdrbs1	41.8862	90.8494	63.4193	64.3607
mmu-miR-615-3p	Tmem141	25.4846	86.9959	3.17536e-05	64.6901
mmu-miR-615-3p	Pbx2	71.435	77.7986	93.1665	65.9689
mmu-miR-615-3p	Ash1l	20.1803	66.4742	3.17536e-05	66.2062
mmu-miR-615-3p	Espn	0.202754	64.2632	3.17536e-05	66.2111
mmu-miR-615-3p	Rundc1	32.7523	71.4496	3.17536e-05	66.3912
mmu-miR-615-3p	Reep3	40.9592	95.7902	27.5379	66.5581
mmu-miR-615-3p	Ank1	10.7987	66.1445	4.63616	66.5695
mmu-miR-615-3p	9330160F10Rik	57.7527	30.6694	8.80617	66.9881
mmu-miR-615-3p	Itch	26.5747	79.2686	9.69781	67.1379
mmu-miR-615-3p	Gm11696	89.5487	52.6058	14.6874	67.288
mmu-miR-615-3p	1110008J03Rik	16.9428	83.4926	3.17536e-05	68.0262
mmu-miR-615-3p	Fam26d	17.1136	85.5643	3.17536e-05	68.1217
mmu-miR-615-3p	Slc29a3	25.4596	72.2367	30.9439	68.5265
mmu-miR-615-3p	Gm8020	30.7825	97.5038	3.17536e-05	68.605
mmu-miR-615-3p	Zcchc8	58.1838	78.9374	3.17536e-05	69.3179
mmu-miR-615-3p	Rgs7bp	43.6372	60.2878	4.96061	69.3955
mmu-miR-615-3p	Fgfr1op2	34.7668	92.8021	3.17536e-05	69.6117
mmu-miR-615-3p	Gpt2	47.1668	65.9027	65.6482	69.7659
mmu-miR-615-3p	Bglap-rs1	27.1446	96.9546	3.17536e-05	69.9567
mmu-miR-615-3p	Dcaf17	24.4414	70.0279	24.4967	70.2204
mmu-miR-615-3p	Stat5a	48.6356	66.7459	20.9821	70.3019
mmu-miR-615-3p	Six2	34.5104	48.6566	15.1752	70.7216
mmu-miR-615-3p	Eno2	17.2853	66.2318	48.0586	70.8468
mmu-miR-615-3p	Msl2	15.6929	88.5157	5.52332	71.005
mmu-miR-615-3p	Angpt2	21.8663	82.5164	1.16361	71.0766
mmu-miR-615-3p	Tcap	46.2638	87.1145	3.17536e-05	71.1815
mmu-miR-615-3p	Cidec	6.68041	70.8468	3.17536e-05	72.2717
mmu-miR-615-3p	Btn1a1	36.0015	89.0624	3.17536e-05	72.4916
mmu-miR-615-3p	Gm3015	29.6742	97.5158	3.17536e-05	72.7092
mmu-miR-615-3p	Gm9611	39.6003	98.6652	3.17536e-05	73.2264
mmu-miR-615-3p	D15Ertd621e	27.7476	73.8975	3.17536e-05	74.0418
mmu-miR-615-3p	Gm8005	50.4114	96.4997	3.17536e-05	74.1364
mmu-miR-615-3p	Vpreb1	41.5526	95.4737	25.5191	74.8388
mmu-miR-615-3p	Acad9	80.1104	69.1556	3.17536e-05	76.0848
mmu-miR-615-3p	Slc28a3	77.4758	76.609	3.17536e-05	76.7892
mmu-miR-615-3p	Bahd1	29.195	83.8506	44.8795	77.3825
mmu-miR-615-3p	2410002O22Rik	28.3845	94.3608	3.17536e-05	77.5762
mmu-miR-615-3p	Arhgap20	23.3169	84.3101	1.47934	78.0635
mmu-miR-615-3p	Gpkow	37.7876	89.4758	20.669	78.9015
mmu-miR-615-3p	Slc6a1	11.5328	97.1498	3.17536e-05	79.5632
mmu-miR-615-3p	Gm10684	69.942	97.128	64.0515	81.5473
mmu-miR-615-3p	Akap17b	82.993	76.473	3.17536e-05	82.4283
mmu-miR-615-3p	Dag1	0.41173	86.1891	3.17536e-05	82.789
mmu-miR-615-3p	Tmem145	2.58431	87.2943	82.6566	83.275
mmu-miR-615-3p	Ate1	25.0449	96.8092	25.5239	83.2939
mmu-miR-615-3p	Mlec	31.8406	68.2404	3.17536e-05	83.6855
mmu-miR-615-3p	Rgs8	34.5715	69.0919	4.27213	84.3892
mmu-miR-615-3p	Gm19684	17.0703	86.8263	3.17536e-05	85.011
mmu-miR-615-3p	Tmem44	51.5377	96.1628	3.17536e-05	85.3233
mmu-miR-615-3p	Saal1	31.4728	92.3448	49.1147	87.0889
mmu-miR-615-3p	Kbtbd11	46.4701	98.7822	57.45	87.3078
mmu-miR-615-3p	Pick1	7.39712	91.6297	6.54353	87.5394
mmu-miR-615-3p	Epb4.1l1	62.2223	82.2689	18.0063	88.032
mmu-miR-615-3p	Snx13	18.3912	94.8189	71.9875	88.0509
mmu-miR-615-3p	Sp6	11.2864	78.7937	3.17536e-05	88.8132
mmu-miR-615-3p	Grm4	7.21664	89.663	86.9483	88.9291
mmu-miR-615-3p	Agpat5	38.1515	83.3799	59.3174	89.5812
mmu-miR-615-3p	Cnr1	68.6556	99.0764	55.7556	89.8413
mmu-miR-615-3p	Rad51	26.946	91.6719	3.17536e-05	90.0084
mmu-miR-615-3p	Slc20a2	9.26283	91.5091	40.3795	90.0913
mmu-miR-615-3p	Vldlr	20.3344	92.0504	23.3975	90.557
mmu-miR-615-3p	Gsdmc2	15.7023	98.2462	3.17536e-05	90.6043
mmu-miR-615-3p	Bri3bp	22.2115	79.156	3.17536e-05	90.7077
mmu-miR-615-3p	Arid2	6.08232	95.5466	3.17536e-05	90.7117
mmu-miR-615-3p	Dgkq	8.27956	95.0486	49.3435	92.0905
mmu-miR-615-3p	1700065D16Rik	53.7426	94.7663	3.17536e-05	93.027
mmu-miR-615-3p	BC046404	34.9785	98.4971	3.17536e-05	93.2739
mmu-miR-615-3p	Cuedc2	6.24896	88.2329	73.8026	93.2745
mmu-miR-615-3p	P2rx7	30.3363	83.483	3.17536e-05	93.5376
mmu-miR-615-3p	Rhof	3.80881	89.2302	3.17536e-05	93.7528
mmu-miR-615-3p	Fads6	68.0674	85.9932	36.09	94.4694
mmu-miR-615-3p	Ldoc1l	37.9638	78.4794	17.9898	94.7744
mmu-miR-615-3p	Gpr160	35.026	98.7541	3.17536e-05	94.8832
mmu-miR-615-3p	Mef2a	79.8025	92.9833	71.7657	95.0787
mmu-miR-615-3p	Mpped1	34.7821	93.079	8.37486	95.1692
mmu-miR-615-3p	Zfp28	41.9937	97.1831	3.17536e-05	95.2774
mmu-miR-615-3p	1700016H13Rik	8.10957	98.9482	35.1814	95.3808
mmu-miR-615-3p	Ptdss1	20.2787	94.9265	8.4959	95.4032
mmu-miR-615-3p	Odf3b	29.8523	92.3404	8.2547	95.877
mmu-miR-615-3p	Dsc2	11.8155	98.2223	28.3792	96.0467
mmu-miR-615-3p	Acmsd	77.9604	98.1784	3.17536e-05	96.4458
mmu-miR-615-3p	1700111E14Rik	18.9195	98.4921	3.17536e-05	96.5413
mmu-miR-615-3p	Dhcr7	59.0707	97.0067	3.17536e-05	96.6596
mmu-miR-615-3p	Aagab	62.4812	87.9935	3.17536e-05	96.6812
mmu-miR-615-3p	Gpr156	74.1012	91.502	24.8353	96.7647
mmu-miR-615-3p	N4bp2l2	45.9973	99.2395	21.4812	96.898
mmu-miR-615-3p	Celf2	27.9109	99.8766	3.17536e-05	98.7321
mmu-miR-615-3p	Rcc2	0.223641	29.4288	44.307	17.0602
mmu-miR-615-3p	Mllt6	0.139085	41.0613	31.6405	18.7411
mmu-miR-615-3p	Yeats2	2.28375	61.2246	47.1501	26.6566
mmu-miR-615-3p	Dnmt3a	8.39897	17.3251	44.5902	28.4541
mmu-miR-615-3p	Lrrc50	0.679479	72.2715	3.17536e-05	30.5882
mmu-miR-615-3p	Pou3f3	5.35356	45.1258	3.17536e-05	31.686
mmu-miR-615-3p	Egr4	0.0366521	57.4103	6.21695	32.0599
mmu-miR-615-3p	2008-09-01	11.3201	45.2219	52.5407	33.7198
mmu-miR-615-3p	Lepre1	0.296361	76.6631	23.9065	36.6929
mmu-miR-615-3p	AC104834.1	14.9801	44.0323	46.7144	37.4777
mmu-miR-615-3p	Slc12a5	4.93844	23.6612	5.77046	39.2501
mmu-miR-615-3p	Nacc2	27.4422	41.0315	87.3011	39.3297
mmu-miR-615-3p	Zfp346	2.7145	66.2446	24.0046	42.1586
mmu-miR-615-3p	Rasgef1a	67.2736	70.602	86.9856	42.4736
mmu-miR-615-3p	Pmepa1	33.3294	41.8062	16.9508	43.6789
mmu-miR-615-3p	G3bp1	23.432	40.7672	20.2942	43.9109
mmu-miR-615-3p	Srsf4	6.37773	82.387	4.80464	44.0136
mmu-miR-615-3p	Rasgrp4	5.67086	41.2069	94.4724	44.3851
mmu-miR-615-3p	Dio3	20.3836	39.536	3.17536e-05	44.8206
mmu-miR-615-3p	L1cam	13.572	81.4078	69.8	45.3755
mmu-miR-615-3p	Aanat	2.06707	77.6819	3.17536e-05	45.8549
mmu-miR-615-3p	Vash2	29.9211	49.7522	10.1962	46.5232
mmu-miR-615-3p	Acoxl	5.04543	57.6539	18.4878	50.9417
mmu-miR-615-3p	Gpam	24.418	77.9289	3.17536e-05	50.9591
mmu-miR-615-3p	Med26	12.7657	72.4149	3.17536e-05	51.6054
mmu-miR-615-3p	Rcan3	34.6605	42.4911	30.0806	51.7995
mmu-miR-615-3p	Tfcp2l1	5.88477	43.4275	38.8385	51.9261
mmu-miR-615-3p	Pag1	30.835	44.7763	27.8122	52.0504
mmu-miR-615-3p	Guca1b	8.77914	54.8929	3.17536e-05	52.7689
mmu-miR-615-3p	Cyth4	11.594	57.0603	41.2149	53.3599
mmu-miR-615-3p	Phax	12.5926	85.333	3.17536e-05	53.3629
mmu-miR-615-3p	Cacna1c	1.35399	54.1528	3.17536e-05	53.5784
mmu-miR-615-3p	Grin3a	49.8207	63.8604	46.4101	53.8256
mmu-miR-615-3p	Cacnb1	1.13651	58.9747	17.6695	54.3332
mmu-miR-615-3p	Kdr	21.382	54.4842	3.17536e-05	54.6446
mmu-miR-615-3p	Akap2	6.33706	54.0984	51.7026	54.9477
mmu-miR-615-3p	Ccdc134	26.5936	74.0751	42.5183	56.5239
mmu-miR-615-3p	Ube2r2	14.5046	60.2811	47.2376	56.6578
mmu-miR-615-3p	3110062M04Rik	20.1683	50.4883	98.6316	56.7324
mmu-miR-615-3p	Klf17	49.2394	87.2947	3.17536e-05	56.7329
mmu-miR-615-3p	Tjp2	50.3656	84.4842	20.741	57.2009
mmu-miR-615-3p	Zfp831	32.3427	39.2047	10.4756	57.2105
mmu-miR-615-3p	Lamc1	24.3172	57.5409	3.17536e-05	57.9137
mmu-miR-615-3p	Senp1	11.9801	44.3545	14.7063	57.922
mmu-miR-615-3p	Commd9	0.445821	68.4777	27.0486	57.9256
mmu-miR-615-3p	Cbx7	6.04416	48.529	48.4818	59.077
mmu-miR-615-3p	Nsl1	24.9318	50.6558	3.17536e-05	59.8939
mmu-miR-615-3p	Crtc1	0.743081	56.4359	25.6431	60.007
mmu-miR-615-3p	1810008A18Rik	9.91095	60.3559	61.773	60.4452
mmu-miR-615-3p	Slco2a1	20.5747	51.2013	29.8957	60.4693
mmu-miR-615-3p	Efr3b	57.8332	50.2695	43.577	60.5328
mmu-miR-615-3p	Setbp1	75.6258	54.7687	15.8346	60.6279
mmu-miR-615-3p	A230083G16Rik	44.5551	81.464	3.17536e-05	60.8372
mmu-miR-615-3p	Rbfox3	15.9236	65.9139	2.08564	60.9394
mmu-miR-615-3p	Rangap1	9.69194	80.2398	3.17536e-05	61.3274
mmu-miR-615-3p	Gm10287	25.5557	78.9087	30.0412	62.6283
mmu-miR-615-3p	Zkscan5	7.2148	82.0156	21.175	62.9185
mmu-miR-615-3p	Ccdc40	47.8425	80.9533	3.17536e-05	63.0385
mmu-miR-615-3p	4732471D19Rik	54.9873	97.0728	3.17536e-05	63.1814
mmu-miR-615-3p	Enoph1	6.59448	89.0974	22.5462	63.3197
mmu-miR-615-3p	Zfp697	22.2149	66.4469	62.77	63.3805
mmu-miR-615-3p	1700028J19Rik	15.5801	84.8917	3.17536e-05	63.5215
mmu-miR-615-3p	Exd1	15.4373	50.6395	3.17536e-05	63.6189
mmu-miR-615-3p	Nus1	21.2111	85.7023	3.17536e-05	63.7082
mmu-miR-615-3p	Iqsec3	16.6291	61.3958	31.4777	63.8544
mmu-miR-615-3p	Zfp276	37.7509	59.1702	25.0755	64.0446
mmu-miR-615-3p	Adap1	17.5651	67.4699	7.92053	64.4185
mmu-miR-615-3p	Hps1	3.43438	85.4332	3.17536e-05	64.4731
mmu-miR-615-3p	Ajap1	36.4846	70.4076	61.2922	64.5856
mmu-miR-615-3p	Cxcl1	53.1948	92.5264	3.17536e-05	65.5688
mmu-miR-615-3p	Cd300a	28.7728	78.1912	3.17536e-05	65.7456
mmu-miR-615-3p	Gabrb2	54.5829	79.3854	6.03986	66.4115
mmu-miR-615-3p	Sgip1	41.0034	90.1689	3.17536e-05	66.5001
mmu-miR-615-3p	Anxa4	68.6194	86.6617	3.17536e-05	66.8275
mmu-miR-615-3p	March3	19.9454	70.6138	7.7616	67.4436
mmu-miR-615-3p	Gm17093	39.9639	98.5335	3.17536e-05	67.4649
mmu-miR-615-3p	Arfgef2	64.6115	44.2231	7.58054	67.846
mmu-miR-615-3p	Mettl1	4.72313	82.7997	3.17536e-05	67.8591
mmu-miR-615-3p	Gpr183	26.3257	85.2051	52.3484	67.9307
mmu-miR-615-3p	Tmem87b	51.5664	66.0308	72.5177	68.1304
mmu-miR-615-3p	Hist1h2be	56.9169	73.0458	3.17536e-05	69.2225
mmu-miR-615-3p	Atp2b1	64.8874	69.1684	3.17536e-05	69.4812
mmu-miR-615-3p	Usp26	54.5205	92.1405	3.17536e-05	69.6146
mmu-miR-615-3p	Olig1	5.55266	81.7113	17.6413	69.7912
mmu-miR-615-3p	Pcid2	22.902	61.8371	3.17536e-05	70.0919
mmu-miR-615-3p	Spesp1	23.2555	82.521	3.17536e-05	70.4967
mmu-miR-615-3p	Pacs2	39.1766	52.4916	27.3328	70.9643
mmu-miR-615-3p	Srcap	28.3179	94.5838	3.17536e-05	71.4595
mmu-miR-615-3p	Myh11	53.9018	91.7896	16.026	71.8273
mmu-miR-615-3p	Ccna2	51.7006	91.9689	18.9634	72.2605
mmu-miR-615-3p	Gm8024	32.5866	98.6752	3.17536e-05	72.262
mmu-miR-615-3p	AI837181	50.2774	75.3272	3.17536e-05	72.3805
mmu-miR-615-3p	Gm8094	33.7994	98.595	3.17536e-05	72.4193
mmu-miR-615-3p	Nmrk2	29.1471	80.6848	25.3284	72.6475
mmu-miR-615-3p	1110067D22Rik	19.9987	79.6853	3.17536e-05	73.504
mmu-miR-615-3p	Gm1070	8.70406	97.5131	3.17536e-05	74.3582
mmu-miR-615-3p	Il17re	2.38643	84.9834	3.17536e-05	74.6541
mmu-miR-615-3p	Cds2	40.6629	68.0704	18.2788	75.13
mmu-miR-615-3p	Gm17175	25.2344	95.4815	3.17536e-05	75.5955
mmu-miR-615-3p	Ube4b	0.228424	92.175	3.17536e-05	76.4793
mmu-miR-615-3p	Ngfr	17.9118	55.1799	1.40926	76.5081
mmu-miR-615-3p	Itgb8	57.6543	83.268	59.7824	76.6123
mmu-miR-615-3p	Acer1	36.1696	83.7133	35.1554	77.1026
mmu-miR-615-3p	Slc35a5	33.4469	91.3983	3.17536e-05	77.2885
mmu-miR-615-3p	Ppp6r3	2.12685	90.4047	5.39646	77.8367
mmu-miR-615-3p	Alg2	47.4633	81.5395	3.17536e-05	78.0239
mmu-miR-615-3p	Mfap1a	79.0879	88.6646	3.17536e-05	78.41
mmu-miR-615-3p	Ghitm	91.3617	87.7968	28.6534	79.1659
mmu-miR-615-3p	D1Ertd622e	27.6473	73.6783	3.17536e-05	80.0365
mmu-miR-615-3p	Pou3f1	6.33632	64.3433	2.48704	80.3317
mmu-miR-615-3p	Six6	98.9182	91.7045	52.9925	81.1871
mmu-miR-615-3p	Cerk	39.09	82.5049	64.408	81.9454
mmu-miR-615-3p	Akt2	21.9615	90.3008	11.7406	82.2598
mmu-miR-615-3p	Gnl3l	74.7406	61.8848	3.17536e-05	83.2342
mmu-miR-615-3p	Zfp787	0.813375	87.8233	3.17536e-05	83.9199
mmu-miR-615-3p	Fmnl1	62.6979	99.2309	95.2586	84.3691
mmu-miR-615-3p	Gm6034	9.57866	72.5615	3.17536e-05	84.4913
mmu-miR-615-3p	Ufm1	76.587	84.3214	3.17536e-05	84.8406
mmu-miR-615-3p	Invs	20.5125	98.8536	19.0061	85.001
mmu-miR-615-3p	Ykt6	26.3427	89.8324	3.17536e-05	85.7819
mmu-miR-615-3p	Gata2	4.67	87.3391	3.17536e-05	87.2137
mmu-miR-615-3p	Xirp2	7.88042	85.1485	15.0425	87.6763
mmu-miR-615-3p	Rimkla	46.0955	88.7044	3.17536e-05	88.8399
mmu-miR-615-3p	A730011L01Rik	16.375	72.3237	89.0076	88.987
mmu-miR-615-3p	Ip6k1	18.9147	69.7187	11.177	89.4258
mmu-miR-615-3p	Pnma2	49.6391	98.4843	3.17536e-05	89.4345
mmu-miR-615-3p	Aldh2	19.7182	82.2949	3.17536e-05	89.5679
mmu-miR-615-3p	Mtap2	54.4319	99.4246	3.17536e-05	89.8977
mmu-miR-615-3p	Scd3	17.6758	90.2016	3.17536e-05	89.927
mmu-miR-615-3p	Celf3	4.37979	92.2776	3.30536	92.0302
mmu-miR-615-3p	Btg1	27.8966	90.6991	25.7306	92.0896
mmu-miR-615-3p	Mfap3l	51.2789	93.5748	7.06858	92.1364
mmu-miR-615-3p	Sh3rf3	57.9188	88.7569	3.17536e-05	92.1773
mmu-miR-615-3p	Wars2	19.6755	90.0376	25.755	92.2602
mmu-miR-615-3p	Prss30	26.2358	97.7491	3.17536e-05	92.4943
mmu-miR-615-3p	C1qtnf1	8.0907	86.7373	58.9569	92.8392
mmu-miR-615-3p	Aes	2.29734	92.7879	17.7618	93.0523
mmu-miR-615-3p	Acp2	10.5316	90.2362	45.3562	93.4073
mmu-miR-615-3p	Slc22a8	12.7268	96.0248	3.17536e-05	93.5029
mmu-miR-615-3p	Ramp3	28.9912	93.1671	3.17536e-05	93.9326
mmu-miR-615-3p	Skil	47.9944	92.6572	3.17536e-05	94.0027
mmu-miR-615-3p	Txndc9	18.1914	90.1264	3.17536e-05	94.322
mmu-miR-615-3p	Cmah	36.7475	86.2964	3.17536e-05	94.656
mmu-miR-615-3p	Zfp763	35.0171	99.0358	3.17536e-05	95.05
mmu-miR-615-3p	Gm16401	16.7084	76.8868	79.2717	95.0855
mmu-miR-615-3p	4931406B18Rik	50.7059	88.5875	3.17536e-05	95.1235
mmu-miR-615-3p	Chst15	31.3966	98.6724	61.434	95.1478
mmu-miR-615-3p	Slc25a48	11.0522	89.2487	56.7651	95.2352
mmu-miR-615-3p	Fis1	41.8678	95.3027	3.17536e-05	95.5782
mmu-miR-615-3p	Sgk2	34.9395	93.899	3.17536e-05	95.842
mmu-miR-615-3p	Trmt6	41.5361	97.8495	3.17536e-05	96.5407
mmu-miR-615-3p	Pigv	28.4597	98.293	3.17536e-05	96.8101
mmu-miR-615-3p	Phospho2	82.8699	98.3912	3.17536e-05	97.0053
mmu-miR-615-3p	Gas1	67.0657	98.8929	89.716	97.1984
mmu-miR-615-3p	Arl3	53.4519	92.9918	3.17536e-05	97.3989
mmu-miR-615-3p	Sox5	74.3815	95.9028	79.2366	98.0122
mmu-miR-615-3p	Foxe1	83.8295	99.6721	84.6221	99.2847
mmu-miR-615-3p	Ddx49	10.693	49.8668	82.3394	8.38338
mmu-miR-615-3p	Lpcat1	0.470032	49.6521	16.0421	19.7868
mmu-miR-615-3p	Cbx4	5.76195	75.7314	3.17536e-05	28.0184
mmu-miR-615-3p	Gnai2	45.7224	66.4499	55.8294	28.1195
mmu-miR-615-3p	March8	1.74614	54.1738	12.3316	28.1888
mmu-miR-615-3p	Nipal3	12.8693	34.4573	36.5963	30.7522
mmu-miR-615-3p	Magi3	5.56811	89.378	73.9598	33.0992
mmu-miR-615-3p	Sox6	20.6467	51.9325	38.2183	34.2006
mmu-miR-615-3p	Extl3	1.71503	43.975	84.4699	35.1521
mmu-miR-615-3p	Cxadr	10.9195	67.5924	14.8403	35.1735
mmu-miR-615-3p	Tmem184b	3.20349	60.181	3.17536e-05	38.0275
mmu-miR-615-3p	Psg23	19.5839	49.3113	3.17536e-05	38.9351
mmu-miR-615-3p	2010015L04Rik	25.9965	59.4929	3.17536e-05	38.9436
mmu-miR-615-3p	Mmd2	16.2193	63.8668	76.3782	39.4805
mmu-miR-615-3p	St3gal1	7.53888	47.54	43.5689	40.119
mmu-miR-615-3p	Stat3	31.4996	77.8128	24.5577	45.6688
mmu-miR-615-3p	Gm9979	2.42771	76.9905	18.942	45.738
mmu-miR-615-3p	Col5a1	3.76037	58.0945	27.2661	47.2665
mmu-miR-615-3p	2810459M11Rik	7.75055	63.618	46.9509	47.8364
mmu-miR-615-3p	Hoxa6	59.2468	51.2037	2.52267	48.2299
mmu-miR-615-3p	Olfr157	33.3314	94.6089	3.17536e-05	50.1261
mmu-miR-615-3p	Sdc1	19.886	58.9383	22.2266	51.2901
mmu-miR-615-3p	Rhou	33.7734	54.1646	3.17536e-05	51.7407
mmu-miR-615-3p	Camkv	12.1014	59.5487	82.2484	51.8369
mmu-miR-615-3p	Ndufa11	7.40639	57.4887	3.17536e-05	51.8835
mmu-miR-615-3p	Gigyf2	6.15867	74.0443	48.2723	53.2027
mmu-miR-615-3p	Tulp3	14.5078	74.2719	22.2714	53.2769
mmu-miR-615-3p	Bbs1	39.642	47.3941	44.506	54.1945
mmu-miR-615-3p	Inadl	8.67873	65.3956	31.4215	54.2974
mmu-miR-615-3p	Prosc	8.47472	53.377	36.852	54.9657
mmu-miR-615-3p	Stk36	11.3054	82.7868	3.17536e-05	55.0087
mmu-miR-615-3p	Fubp3	2.61088	76.7852	3.17536e-05	55.4159
mmu-miR-615-3p	1700021K19Rik	36.8736	49.3502	14.8369	57.4099
mmu-miR-615-3p	Pdzd9	48.7728	94.9626	3.17536e-05	57.478
mmu-miR-615-3p	Rce1	11.2529	84.7425	89.1002	57.9158
mmu-miR-615-3p	Ccrl1	46.544	71.9003	7.32077	57.9264
mmu-miR-615-3p	Nynrin	39.5136	41.1856	37.6193	58.0048
mmu-miR-615-3p	Srsf9	4.16349	91.5108	3.17536e-05	59.2833
mmu-miR-615-3p	Zbtb6	40.9816	83.9477	15.9603	59.4051
mmu-miR-615-3p	Acp1	24.1057	78.3287	3.17536e-05	59.6191
mmu-miR-615-3p	Ppp1r3g	22.102	70.1338	3.17536e-05	59.6652
mmu-miR-615-3p	Ttc9b	6.72112	85.5889	3.17536e-05	60.3736
mmu-miR-615-3p	Scrn1	27.7893	48.2826	3.17536e-05	60.5174
mmu-miR-615-3p	Uhmk1	64.7014	44.5399	3.17536e-05	61.0115
mmu-miR-615-3p	5730455O13Rik	53.1953	93.9364	3.17536e-05	61.2069
mmu-miR-615-3p	Clint1	13.9715	82.9717	3.17536e-05	61.4326
mmu-miR-615-3p	Bend3	4.84841	62.1743	17.3841	61.5637
mmu-miR-615-3p	Cplx1	68.195	70.1219	2.35567	61.7783
mmu-miR-615-3p	Nom1	14.452	80.4464	3.17536e-05	62.1202
mmu-miR-615-3p	Spn	36.7302	61.7068	3.17536e-05	62.2063
mmu-miR-615-3p	Ss18	7.97661	69.8479	11.7937	63.1353
mmu-miR-615-3p	Susd2	19.6849	90.7129	3.17536e-05	64.6932
mmu-miR-615-3p	Slc38a7	22.6861	60.4191	3.17536e-05	65.1835
mmu-miR-615-3p	Fign	39.381	68.4199	3.17536e-05	65.2463
mmu-miR-615-3p	BC067074	4.0011	82.3015	11.7245	65.3773
mmu-miR-615-3p	Atp2a2	59.0924	95.6057	3.17536e-05	65.4179
mmu-miR-615-3p	Fam69c	15.614	84.6042	43.4746	65.7295
mmu-miR-615-3p	Pacsin2	14.9909	62.1663	17.4134	65.7792
mmu-miR-615-3p	Runx2	2.83245	59.4242	3.17536e-05	67.3001
mmu-miR-615-3p	Canx	25.7885	93.727	5.44562	68.1371
mmu-miR-615-3p	Agps	18.62	64.2664	3.72778	68.545
mmu-miR-615-3p	Usp9x	58.5261	80.1563	3.17536e-05	69.1468
mmu-miR-615-3p	Dio2	52.0456	58.061	24.9052	69.1699
mmu-miR-615-3p	Slc35f5	18.5593	88.3914	3.17536e-05	69.4759
mmu-miR-615-3p	Map3k13	70.6065	54.0268	3.17536e-05	69.4834
mmu-miR-615-3p	6530401N04Rik	68.9238	68.2712	3.17536e-05	70.5699
mmu-miR-615-3p	Kcnab1	72.8161	88.8068	3.17536e-05	71.4663
mmu-miR-615-3p	Megf9	34.4972	82.1831	3.17536e-05	71.5688
mmu-miR-615-3p	Cttnbp2nl	46.0633	70.3078	1.60197	71.8798
mmu-miR-615-3p	Gm7951	32.5866	98.7079	3.17536e-05	72.2666
mmu-miR-615-3p	Gm17124	31.9682	98.763	3.17536e-05	72.2835
mmu-miR-615-3p	Pusl1	39.4656	93.883	3.17536e-05	73.1304
mmu-miR-615-3p	Mib1	63.7426	65.4017	3.17536e-05	73.2313
mmu-miR-615-3p	A230051G13Rik	6.75357	51.7042	33.306	73.4309
mmu-miR-615-3p	Gja1	67.9575	83.2843	14.6464	73.5117
mmu-miR-615-3p	Gm8122	55.6717	98.4831	3.17536e-05	73.6297
mmu-miR-615-3p	Me3	48.3544	83.6179	55.8316	74.4189
mmu-miR-615-3p	Kdsr	70.167	63.2379	31.243	75.262
mmu-miR-615-3p	Mmp14	3.28113	87.9723	3.17536e-05	75.3414
mmu-miR-615-3p	Fzd5	1.02949	80.285	3.17536e-05	77.7539
mmu-miR-615-3p	Slc35e4	30.5764	85.5998	3.17536e-05	78.1175
mmu-miR-615-3p	Adora1	6.64191	91.1403	99.3552	78.2494
mmu-miR-615-3p	Lgi3	23.2676	95.0035	31.9413	78.7182
mmu-miR-615-3p	Cwh43	18.0171	94.1512	3.17536e-05	79.161
mmu-miR-615-3p	2410004B18Rik	4.10054	90.5687	3.17536e-05	79.7
mmu-miR-615-3p	2014-09-01	91.0898	99.4095	3.17536e-05	79.8238
mmu-miR-615-3p	Fgd3	15.1254	80.7707	3.17536e-05	80.2192
mmu-miR-615-3p	Bag4	21.5283	70.2446	3.17536e-05	80.3527
mmu-miR-615-3p	Cacnb4	30.9794	62.6524	13.3326	80.46
mmu-miR-615-3p	Ptpro	37.2956	96.6696	25.8193	80.7742
mmu-miR-615-3p	Rgs9bp	18.3479	75.3896	39.5174	81.8003
mmu-miR-615-3p	C80913	40.79	83.8644	3.17536e-05	82.0052
mmu-miR-615-3p	Hrh3	2.84921	93.8032	86.5621	83.1945
mmu-miR-615-3p	Nfasc	39.7594	72.0357	70.0963	84.3273
mmu-miR-615-3p	Lsm11	10.1817	71.5293	19.3442	84.9198
mmu-miR-615-3p	Chst3	10.6347	75.3661	24.7142	85.1496
mmu-miR-615-3p	Psmd11	31.3018	97.5817	4.37981	87.9267
mmu-miR-615-3p	Acer2	38.2682	78.9909	3.17536e-05	88.3775
mmu-miR-615-3p	Sh3pxd2a	19.5145	70.4899	35.9391	88.3868
mmu-miR-615-3p	Hivep3	3.21885	93.3434	66.3111	88.6081
mmu-miR-615-3p	Chrm4	3.68005	86.3292	12.4688	88.6407
mmu-miR-615-3p	Ywhag	7.03731	71.9411	3.17536e-05	88.9109
mmu-miR-615-3p	Zdhhc3	48.8065	84.6633	8.05764	89.6139
mmu-miR-615-3p	Tsc1	9.02594	81.3788	71.1546	90.2236
mmu-miR-615-3p	1700020O03Rik	33.2678	97.0971	17.0758	90.9027
mmu-miR-615-3p	4933430H15Rik	16.2892	77.9719	23.9979	91.3051
mmu-miR-615-3p	Phf6	29.0729	95.9799	3.17536e-05	91.5589
mmu-miR-615-3p	Agfg2	33.111	88.5807	75.0365	91.7881
mmu-miR-615-3p	Eif4e3	29.8049	93.9803	3.17536e-05	92.3324
mmu-miR-615-3p	Adamts17	25.6807	95.7375	61.9471	92.4208
mmu-miR-615-3p	Ddit3	1.43168	97.8909	3.17536e-05	92.9679
mmu-miR-615-3p	Zfp330	16.5148	98.3729	23.754	93.1755
mmu-miR-615-3p	Tbc1d5	9.46531	83.759	47.8249	93.4478
mmu-miR-615-3p	Atg2b	34.218	85.5248	10.5809	93.8709
mmu-miR-615-3p	Kcnj15	33.8534	89.0299	3.17536e-05	94.2895
mmu-miR-615-3p	Actg1	7.656	97.9381	60.9691	94.3293
mmu-miR-615-3p	Mapk12	3.15075	94.6402	3.17536e-05	94.3377
mmu-miR-615-3p	3110070M22Rik	51.1821	95.6043	3.17536e-05	94.4938
mmu-miR-615-3p	Prrt1	24.5488	90.5223	3.17536e-05	94.6807
mmu-miR-615-3p	Epha4	25.2138	92.8703	3.17536e-05	94.8404
mmu-miR-615-3p	Mcm2	24.9632	98.2581	3.17536e-05	95.0873
mmu-miR-615-3p	Lclat1	43.9835	96.2918	37.6736	95.1124
mmu-miR-615-3p	Smc1a	38.4131	97.3686	3.17536e-05	96.0039
mmu-miR-615-3p	Gcc1	43.3441	92.8456	40.717	96.2498
mmu-miR-615-3p	Serinc1	53.5042	98.627	3.17536e-05	96.2772
mmu-miR-615-3p	Vipar	62.4067	93.545	3.17536e-05	96.3104
mmu-miR-615-3p	Orai1	64.3896	96.2141	3.17536e-05	96.8681
mmu-miR-615-3p	Ldlr	60.6277	84.3602	51.7036	96.9819
mmu-miR-615-3p	Gm9990	83.2921	95.6464	3.17536e-05	96.9964

## Sheet: mmu targets of miR-125a
miRNA	Gene	ŒîG open	Probability exact	Conservation PhyloP	miRmap score
mmu-miR-125a-5p	6330403A02Rik	59.3376	4.79501	26.9557	0.168435
mmu-miR-125a-5p	Ildr2	21.3514	13.8871	70.4575	0.558895
mmu-miR-125a-5p	Ssh1	28.604	14.0041	30.1778	0.627001
mmu-miR-125a-5p	Rhobtb2	35.0804	18.2723	3.17536e-05	0.654501
mmu-miR-125a-5p	Grik3	40.3267	18.4566	99.5776	0.654815
mmu-miR-125a-5p	Mxd4	7.91964	9.97313	99.5186	0.663511
mmu-miR-125a-5p	Abhd2	0.894652	13.7719	11.4416	0.681094
mmu-miR-125a-5p	Sbk1	36.0036	20.7745	8.55125	1.08717
mmu-miR-125a-5p	Igf2bp1	2.23535	0.950265	93.9488	1.48806
mmu-miR-125a-5p	AC152451.1	26.2132	1.28511	10.6297	1.52706
mmu-miR-125a-5p	Icmt	32.7305	13.5811	40.0479	1.75744
mmu-miR-125a-5p	Gpr35	2.42564	32.4955	3.17536e-05	1.88066
mmu-miR-125a-5p	Fem1a	19.7799	12.6907	82.9869	1.9678
mmu-miR-125a-5p	Ctif	33.1091	20.9679	22.2929	2.2024
mmu-miR-125a-5p	Mknk2	8.09468	24.616	97.1746	2.42618
mmu-miR-125a-5p	Plxna2	18.9705	21.0229	11.8779	2.59478
mmu-miR-125a-5p	Os9	2.46443	17.9942	52.7353	2.84683
mmu-miR-125a-5p	Fosl2	3.73155	0.264716	9.8729	2.85105
mmu-miR-125a-5p	Chrnd	0.0430303	30.4117	88.0222	2.93182
mmu-miR-125a-5p	Kcnk3	6.05503	17.4388	22.2939	3.26503
mmu-miR-125a-5p	Nek6	4.16055	38.3693	3.17536e-05	3.28471
mmu-miR-125a-5p	Unc5b	7.26336	9.50605	96.2522	3.3544
mmu-miR-125a-5p	Psmb11	15.3536	21.9187	69.4982	3.50192
mmu-miR-125a-5p	Wbscr17	38.6475	13.5395	45.1283	3.61
mmu-miR-125a-5p	Plxnb1	7.45798	22.5789	89.2335	3.70805
mmu-miR-125a-5p	Fbxo41	3.57466	0.439795	3.17536e-05	3.78576
mmu-miR-125a-5p	Lpp	16.68	17.0627	95.304	3.88193
mmu-miR-125a-5p	Wipi2	14.0569	15.2837	43.531	3.95283
mmu-miR-125a-5p	Tmem164	23.7599	2.94507	11.5646	3.9599
mmu-miR-125a-5p	Rnf150	58.941	2.69937	79.104	4.37115
mmu-miR-125a-5p	Rab22a	42.6321	20.5441	86.267	4.60885
mmu-miR-125a-5p	Rab1b	19.8177	5.57291	66.6336	4.7969
mmu-miR-125a-5p	Limk1	10.5352	30.7194	40.7114	5.11122
mmu-miR-125a-5p	Ppp2r2c	20.7194	26.2773	1.86454	5.11932
mmu-miR-125a-5p	6330403L08Rik	12.6157	5.23213	60.6463	5.13665
mmu-miR-125a-5p	Rab3d	0.939637	17.4483	90.9362	5.31922
mmu-miR-125a-5p	Scrt1	16.5955	16.1257	50.5084	5.46092
mmu-miR-125a-5p	Mrc2	5.05754	3.72768	26.1253	5.92199
mmu-miR-125a-5p	Nhsl2	39.5793	1.11292	94.5593	5.93737
mmu-miR-125a-5p	Cdk5rap2	20.1213	46.0691	94.0316	6.03057
mmu-miR-125a-5p	Galntl2	14.6834	31.9103	3.17536e-05	6.19281
mmu-miR-125a-5p	Caskin1	1.00557	3.5795	36.2485	6.64071
mmu-miR-125a-5p	Fam19a3	45.7549	19.5189	7.76579	6.66731
mmu-miR-125a-5p	Mafg	15.0056	1.10187	18.6041	6.94332
mmu-miR-125a-5p	Bach2	26.8346	1.23085	67.4368	7.15794
mmu-miR-125a-5p	Trim56	35.2402	0.0184328	68.4347	7.26565
mmu-miR-125a-5p	Tardbp	31.3842	4.6563	5.03025	7.32852
mmu-miR-125a-5p	Naa40	26.4987	32.0409	18.001	7.43154
mmu-miR-125a-5p	Camk1d	20.701	20.9073	69.7878	7.47832
mmu-miR-125a-5p	Ncan	15.2	27.0266	87.4615	8.18557
mmu-miR-125a-5p	Ppm1l	53.4612	1.81243	79.841	8.22943
mmu-miR-125a-5p	Gm16515	26.5415	32.3585	88.9552	8.48842
mmu-miR-125a-5p	Vopp1	19.4603	3.73512	3.17536e-05	8.60387
mmu-miR-125a-5p	Fam123c	20.7006	2.68236	32.9125	8.71359
mmu-miR-125a-5p	Card10	19.6924	20.0912	3.17536e-05	8.98278
mmu-miR-125a-5p	Ppp1r7	22.9854	7.48381	17.2296	9.16504
mmu-miR-125a-5p	Micall1	27.1312	0.0850619	39.6656	9.2187
mmu-miR-125a-5p	Vamp2	9.90896	8.56431	63.5693	9.69054
mmu-miR-125a-5p	Ggct	2.66424	32.6578	3.17536e-05	9.73801
mmu-miR-125a-5p	Mll2	0.64907	2.56357	3.06565	9.7702
mmu-miR-125a-5p	D17Wsu92e	9.015	28.8913	19.2466	9.86954
mmu-miR-125a-5p	Exoc7	0.267277	6.7699	68.0353	10.0261
mmu-miR-125a-5p	Nsd1	52.5496	0.735661	4.98078	10.2253
mmu-miR-125a-5p	Onecut3	2.8172	3.41151	61.729	10.3322
mmu-miR-125a-5p	Plxna3	0.241944	13.0908	37.5723	10.5215
mmu-miR-125a-5p	Rab37	11.3306	3.98403	80.2144	11.0095
mmu-miR-125a-5p	Dusp8	3.69991	1.95773	3.17536e-05	11.2279
mmu-miR-125a-5p	0610007L01Rik	4.64029	5.3141	3.17536e-05	11.3148
mmu-miR-125a-5p	4932442E05Rik	6.79292	11.1006	11.4055	11.4822
mmu-miR-125a-5p	Edaradd	22.8889	0.119136	37.1267	11.5768
mmu-miR-125a-5p	Slc9a3r2	3.97657	63.3235	72.5633	12.2351
mmu-miR-125a-5p	Btrc	0.277024	1.77883	98.2087	12.4621
mmu-miR-125a-5p	Ubxn10	3.90592	5.177	25.7854	12.5269
mmu-miR-125a-5p	Hvcn1	5.07605	28.2068	3.17536e-05	12.5274
mmu-miR-125a-5p	Acaca	21.4193	34.4371	3.17536e-05	12.5913
mmu-miR-125a-5p	Pvrl1	33.7623	39.0903	23.2001	12.8322
mmu-miR-125a-5p	Rbm38	4.12228	72.0735	11.5918	12.9255
mmu-miR-125a-5p	Pitpnm3	19.1413	1.13316	92.0389	13.0617
mmu-miR-125a-5p	Ept1	2.03763	3.52594	2.39635	13.3731
mmu-miR-125a-5p	Hip1	24.6143	3.15097	49.3073	13.422
mmu-miR-125a-5p	Glt1d1	42.0107	18.0963	34.6747	13.5926
mmu-miR-125a-5p	Pnpla1	9.33582	7.70391	44.6374	13.6372
mmu-miR-125a-5p	Yipf2	0.863413	9.73392	70.8837	13.6997
mmu-miR-125a-5p	Fxc1	5.60629	9.45576	36.2142	14.7508
mmu-miR-125a-5p	Zbtb16	13.4859	1.2105	86.7411	14.9641
mmu-miR-125a-5p	Acvr1b	25.5578	86.6777	65.5695	15.0233
mmu-miR-125a-5p	Dpysl4	13.6686	7.4688	3.17536e-05	15.212
mmu-miR-125a-5p	Slc41a2	10.3378	22.643	25.2118	15.3918
mmu-miR-125a-5p	Ak1	6.54033	7.86611	93.3181	15.5553
mmu-miR-125a-5p	Arhgef15	4.53603	10.7559	50.757	15.6432
mmu-miR-125a-5p	Ddx6	28.6994	32.6134	10.0027	15.7328
mmu-miR-125a-5p	Zbtb8os	4.1458	6.3289	35.0257	15.8371
mmu-miR-125a-5p	Ssr1	15.3806	0.224976	9.06252	15.8983
mmu-miR-125a-5p	Col5a3	32.8217	29.2288	36.2748	15.982
mmu-miR-125a-5p	Sec63	39.1865	8.8134	8.43071	16.2765
mmu-miR-125a-5p	Oprd1	16.1542	23.2005	39.2401	16.3672
mmu-miR-125a-5p	Xcr1	18.8905	6.17417	44.5269	16.5394
mmu-miR-125a-5p	Ptgir	18.1615	21.8624	54.6378	16.5521
mmu-miR-125a-5p	Ppcdc	0.92542	17.0333	59.8097	16.5629
mmu-miR-125a-5p	Gpr114	5.2678	6.69612	12.2135	16.7199
mmu-miR-125a-5p	Zkscan1	76.4692	1.07353	45.8697	17.6084
mmu-miR-125a-5p	Hmx1	9.75633	22.8349	35.2922	17.6183
mmu-miR-125a-5p	Arhgef7	13.1521	18.5154	62.6384	17.825
mmu-miR-125a-5p	Camk4	46.1002	6.47175	26.8302	17.9107
mmu-miR-125a-5p	Tet1	13.2319	15.5934	26.0333	18.1463
mmu-miR-125a-5p	Cygb	4.3505	4.96504	34.1785	18.2512
mmu-miR-125a-5p	Ss18l1	17.2833	19.5631	60.1082	18.3293
mmu-miR-125a-5p	Sike1	22.5842	17.9659	3.17536e-05	18.3369
mmu-miR-125a-5p	Kcnt1	9.61531	13.3817	61.3879	18.6599
mmu-miR-125a-5p	Minos1	7.99793	9.85334	88.7876	18.9918
mmu-miR-125a-5p	Clec14a	56.8333	17.2834	10.1044	18.9919
mmu-miR-125a-5p	Zc3h4	3.29027	2.63672	8.87371	19.0095
mmu-miR-125a-5p	Aif1l	2.47808	2.15238	34.4082	19.2692
mmu-miR-125a-5p	Ncl	27.7106	0.575282	54.2899	19.3564
mmu-miR-125a-5p	Dtna	8.07548	3.61747	8.95265	19.4718
mmu-miR-125a-5p	Leng8	42.8375	17.931	3.17536e-05	19.5931
mmu-miR-125a-5p	Zfp706	10.419	16.0722	33.1862	19.678
mmu-miR-125a-5p	Atp1a2	2.39842	1.1649	43.1059	19.7323
mmu-miR-125a-5p	Inpp5d	12.2891	23.2125	71.356	20.2473
mmu-miR-125a-5p	Jph2	14.088	2.40111	3.17536e-05	20.5161
mmu-miR-125a-5p	Foxn4	12.7342	13.3671	3.17536e-05	20.602
mmu-miR-125a-5p	Trim72	47.4782	8.95284	67.2953	20.6439
mmu-miR-125a-5p	Sprr2a1	12.1074	12.8729	3.17536e-05	20.8267
mmu-miR-125a-5p	Mfsd7c	39.1446	15.8813	40.5139	20.9877
mmu-miR-125a-5p	Fuca2	54.3571	32.3829	48.243	21.0698
mmu-miR-125a-5p	Cnr2	20.4118	23.3822	3.17536e-05	21.3569
mmu-miR-125a-5p	Heatr7b1	11.9998	3.22394	35.9265	21.4646
mmu-miR-125a-5p	Pigq	1.46359	27.0868	21.5643	21.7786
mmu-miR-125a-5p	Mapkapk2	0.143172	32.7195	94.9657	22.2659
mmu-miR-125a-5p	Fam132b	1.6533	38.6877	69.8419	22.5038
mmu-miR-125a-5p	Ppfia3	16.8524	29.1254	11.3984	22.6558
mmu-miR-125a-5p	Rnf157	7.60216	3.59686	35.3988	23.1929
mmu-miR-125a-5p	Ggta1	6.72379	9.28415	80.384	23.4687
mmu-miR-125a-5p	Gm5607	11.1619	9.39299	27.3905	23.576
mmu-miR-125a-5p	Gjb1	9.90644	24.1314	74.1698	23.63
mmu-miR-125a-5p	Slc43a2	5.55387	17.8751	1.31289	23.6913
mmu-miR-125a-5p	Vmac	6.84649	37.0611	3.17536e-05	23.8514
mmu-miR-125a-5p	Bhlhe23	2.24067	54.9284	3.17536e-05	23.8758
mmu-miR-125a-5p	Tmem38a	43.2113	6.7299	3.17536e-05	24.3404
mmu-miR-125a-5p	Otud7b	39.9581	0.500775	64.0536	24.5177
mmu-miR-125a-5p	Ptger1	2.72128	0.183701	29.2655	24.5303
mmu-miR-125a-5p	Tgfb3	20.0609	11.4517	65.7832	24.7104
mmu-miR-125a-5p	a	1.46411	71.0811	3.17536e-05	24.7191
mmu-miR-125a-5p	Evc	22.5991	7.4499	3.16145	24.8296
mmu-miR-125a-5p	Ptpn11	10.1339	28.2371	3.17536e-05	24.8464
mmu-miR-125a-5p	Ntrk2	67.1041	7.01445	49.927	25.0613
mmu-miR-125a-5p	Lrp10	37.1767	3.24071	59.5374	25.0891
mmu-miR-125a-5p	Pla2g2f	63.2596	15.597	97.8709	25.4381
mmu-miR-125a-5p	Trabd	6.53146	20.6564	23.3052	25.9051
mmu-miR-125a-5p	Sipa1l2	13.2284	51.9463	3.17536e-05	26.0635
mmu-miR-125a-5p	Lefty2	5.7692	38.8184	3.17536e-05	26.292
mmu-miR-125a-5p	Soat1	2.40687	56.0149	28.0668	26.5899
mmu-miR-125a-5p	Gm10471	57.4533	19.1704	3.17536e-05	26.9333
mmu-miR-125a-5p	Sema6c	13.3514	42.2237	65.0505	27.0282
mmu-miR-125a-5p	Sec22c	22.8216	14.6446	65.3107	27.0631
mmu-miR-125a-5p	Lhx6	24.9439	7.97405	71.9722	27.0743
mmu-miR-125a-5p	Tst	19.9445	77.3957	3.17536e-05	27.2338
mmu-miR-125a-5p	Ptprd	57.5135	10.8053	56.27	27.3104
mmu-miR-125a-5p	Gnal	65.792	4.50752	97.5726	27.7561
mmu-miR-125a-5p	Dusp13	0.976176	58.6988	8.94357	27.8207
mmu-miR-125a-5p	Hapln4	25.9916	34.9561	41.3977	28.519
mmu-miR-125a-5p	Tubg1	5.99149	65.2742	92.282	28.5422
mmu-miR-125a-5p	Tmem38b	29.7825	45.2034	22.2672	28.6344
mmu-miR-125a-5p	Elf1	0.592969	38.2609	77.8828	28.6388
mmu-miR-125a-5p	Pappa2	33.4121	1.96952	78.3837	29.0047
mmu-miR-125a-5p	Rasd1	18.0353	42.6668	3.17536e-05	29.1306
mmu-miR-125a-5p	Stk4	47.4697	3.45817	14.7371	29.1915
mmu-miR-125a-5p	Tpcn2	25.1393	15.5507	71.8467	29.3238
mmu-miR-125a-5p	Zfyve26	11.6672	56.0622	19.8554	29.5616
mmu-miR-125a-5p	Sv2b	9.81571	8.56669	14.2463	29.8079
mmu-miR-125a-5p	Sorl1	33.7853	8.03372	8.42135	29.9758
mmu-miR-125a-5p	Etv5	28.8069	12.1353	75.3258	29.9977
mmu-miR-125a-5p	Rapgef5	18.4362	39.6633	55.1439	30.0094
mmu-miR-125a-5p	Dhfr	75.8198	5.83955	29.6175	30.1823
mmu-miR-125a-5p	2900026A02Rik	5.79575	8.22646	33.7559	30.3522
mmu-miR-125a-5p	9930013L23Rik	38.6607	7.65644	31.1427	30.5794
mmu-miR-125a-5p	Ccnt2	22.3367	9.61315	2.43785	30.8093
mmu-miR-125a-5p	Exoc8	52.1338	2.34196	3.17536e-05	30.9591
mmu-miR-125a-5p	Specc1	18.9425	17.4622	3.17536e-05	31.0182
mmu-miR-125a-5p	Ctdsp1	11.7378	37.3676	3.17536e-05	31.0231
mmu-miR-125a-5p	Znrf2	68.6664	5.627	22.8285	31.3009
mmu-miR-125a-5p	Aldoc	15.7831	56.6643	67.0789	31.9304
mmu-miR-125a-5p	Clrn3	15.5903	11.5016	38.5257	32.0813
mmu-miR-125a-5p	Csrnp3	41.9575	1.01878	11.4398	32.1877
mmu-miR-125a-5p	Sidt1	49.4121	17.0689	98.6881	32.2768
mmu-miR-125a-5p	Arf3	25.5475	78.5215	92.3721	32.3169
mmu-miR-125a-5p	Eya3	60.277	17.7602	65.4323	32.3234
mmu-miR-125a-5p	Vmn2r45	59.8953	21.8274	3.17536e-05	32.7872
mmu-miR-125a-5p	Dclk1	26.0487	12.6215	38.9102	33.0063
mmu-miR-125a-5p	Hpgds	39.5603	15.3347	37.0022	33.3062
mmu-miR-125a-5p	Rnf26	12.4275	44.8815	34.194	33.7373
mmu-miR-125a-5p	Spata13	0.515667	45.2565	3.17536e-05	34.0844
mmu-miR-125a-5p	Aqp9	35.6195	24.5032	50.5333	34.3841
mmu-miR-125a-5p	Epb4.1l5	12.925	16.2804	94.832	34.7062
mmu-miR-125a-5p	Hist2h4	36.2437	16.4172	3.17536e-05	35.0417
mmu-miR-125a-5p	Zfp191	48.9994	6.39332	7.36271	35.0735
mmu-miR-125a-5p	Zc3hc1	5.71267	42.4487	6.56636	35.2502
mmu-miR-125a-5p	Kcne1l	36.2203	25.1456	3.17536e-05	35.2897
mmu-miR-125a-5p	Pom121l2	10.3502	20.161	27.4434	35.3995
mmu-miR-125a-5p	Kctd3	1.44789	33.2857	3.17536e-05	35.5689
mmu-miR-125a-5p	Vps41	7.43575	79.4901	3.17536e-05	35.9157
mmu-miR-125a-5p	Elmod2	12.5675	12.4394	51.747	35.9536
mmu-miR-125a-5p	Dnahc10	7.46108	63.1259	38.8832	36.0355
mmu-miR-125a-5p	Cbfa2t3	56.0033	19.1696	22.4765	36.1984
mmu-miR-125a-5p	Grhpr	0.405194	59.9869	24.6489	36.4051
mmu-miR-125a-5p	Tmprss6	18.9575	29.5623	59.6701	36.626
mmu-miR-125a-5p	Glra1	43.1422	20.7235	11.6065	36.643
mmu-miR-125a-5p	Capzb	7.62195	50.3144	3.17536e-05	37.3358
mmu-miR-125a-5p	Rbbp5	25.0194	25.8108	96.7257	37.4868
mmu-miR-125a-5p	Fbrsl1	23.9987	32.0184	3.17536e-05	37.5465
mmu-miR-125a-5p	Timd2	9.71105	23.0507	3.17536e-05	37.6765
mmu-miR-125a-5p	A230046K03Rik	11.1264	37.6644	89.3696	37.6902
mmu-miR-125a-5p	Dcp2	7.62983	32.1057	4.00283	37.9708
mmu-miR-125a-5p	Ccdc8	58.1361	28.8274	40.4306	38.1005
mmu-miR-125a-5p	Pgrmc2	11.8257	13.0442	1.46518	38.414
mmu-miR-125a-5p	Gpr45	45.3852	4.03251	57.155	38.6061
mmu-miR-125a-5p	Gm9933	1.86596	54.438	3.17536e-05	38.7756
mmu-miR-125a-5p	Il4i1	59.1668	95.3836	11.6197	38.9006
mmu-miR-125a-5p	Nat8l	28.7251	13.271	63.5675	39.1323
mmu-miR-125a-5p	Ankrd46	26.4008	19.6159	22.9039	39.3131
mmu-miR-125a-5p	Camk2a	9.91199	9.19248	83.8655	39.3165
mmu-miR-125a-5p	Pramef12	29.7059	26.4833	3.17536e-05	39.5371
mmu-miR-125a-5p	4932411E22Rik	28.1739	51.8255	13.5391	39.7768
mmu-miR-125a-5p	Havcr2	10.6426	12.0492	3.17536e-05	40.4394
mmu-miR-125a-5p	Ppard	10.6267	24.1672	85.5212	40.4571
mmu-miR-125a-5p	Chrnb4	20.279	11.8393	55.2925	40.6644
mmu-miR-125a-5p	Runx1	52.8296	3.64653	14.8915	41.0517
mmu-miR-125a-5p	Ywhab	18.754	40.8808	3.17536e-05	41.2685
mmu-miR-125a-5p	Grpel2	32.7926	31.6297	3.17536e-05	41.3005
mmu-miR-125a-5p	Zfp259	52.5478	18.083	41.7815	41.6862
mmu-miR-125a-5p	Fam49b	45.639	27.46	3.17536e-05	41.8902
mmu-miR-125a-5p	Fam196b	19.6914	10.5187	58.9748	42.2075
mmu-miR-125a-5p	Xylb	21.6756	12.8051	9.34141	42.2156
mmu-miR-125a-5p	Cd151	6.40724	65.8609	3.17536e-05	42.3672
mmu-miR-125a-5p	Pex19	22.7533	15.4653	28.5114	42.4085
mmu-miR-125a-5p	Adra2c	0.873339	34.3432	71.5324	42.4245
mmu-miR-125a-5p	Ppm1h	39.593	8.24421	91.4828	42.6778
mmu-miR-125a-5p	Iqcc	0.00619852	22.2822	3.17536e-05	42.71
mmu-miR-125a-5p	Prlr	43.1116	4.49652	75.9316	42.7123
mmu-miR-125a-5p	Mpzl3	42.7828	9.48052	1.62426	42.7158
mmu-miR-125a-5p	Astn1	56.6934	12.9982	12.0948	42.7942
mmu-miR-125a-5p	Tm7sf3	22.5275	40.2769	76.1734	42.8998
mmu-miR-125a-5p	Pdgfrb	1.53761	33.9804	23.0753	42.9864
mmu-miR-125a-5p	Cdc40	5.62273	32.3155	92.4781	43.0426
mmu-miR-125a-5p	Rod1	1.35177	40.1326	1.83831	43.0748
mmu-miR-125a-5p	Glcci1	76.6687	8.63095	19.8073	43.5202
mmu-miR-125a-5p	Rit1	33.5991	87.6547	29.0083	43.681
mmu-miR-125a-5p	Kcnv2	17.6463	6.27332	11.6154	43.8195
mmu-miR-125a-5p	Ring1	4.61428	65.459	3.17536e-05	43.9296
mmu-miR-125a-5p	Apol9a	20.5492	63.2939	3.17536e-05	43.9379
mmu-miR-125a-5p	D0H4S114	42.12	33.4521	4.20659	43.9551
mmu-miR-125a-5p	Map3k12	77.2594	11.8237	51.3679	44.0828
mmu-miR-125a-5p	Gbp4	6.27458	18.5871	3.17536e-05	44.4004
mmu-miR-125a-5p	Pcdhb19	69.8757	13.1201	3.17536e-05	44.6186
mmu-miR-125a-5p	Bbs9	7.5192	45.84	3.17536e-05	44.9684
mmu-miR-125a-5p	Pdp2	16.4323	23.9935	23.9546	45.0137
mmu-miR-125a-5p	4922501C03Rik	51.9465	8.23911	31.2775	45.031
mmu-miR-125a-5p	Fa2h	18.3448	30.5542	3.17536e-05	45.053
mmu-miR-125a-5p	Lat2	39.414	36.6467	83.0411	45.0538
mmu-miR-125a-5p	9630033F20Rik	40.9568	40.0482	3.17536e-05	45.2773
mmu-miR-125a-5p	Insig1	17.3891	17.7852	3.17536e-05	45.472
mmu-miR-125a-5p	Taf13	26.8687	30.5584	86.1868	45.6743
mmu-miR-125a-5p	Ormdl2	38.2135	12.2305	2.18728	45.7517
mmu-miR-125a-5p	Pink1	37.2207	31.6735	34.661	45.847
mmu-miR-125a-5p	Prkacb	50.7719	17.2797	7.50697	45.9621
mmu-miR-125a-5p	Scp2	6.59571	54.7958	3.17536e-05	46.0096
mmu-miR-125a-5p	Rxrb	18.4304	5.30196	12.4644	46.0375
mmu-miR-125a-5p	Lamtor3	5.11335	68.0099	3.17536e-05	46.1444
mmu-miR-125a-5p	Mafb	3.52812	63.8833	3.17536e-05	46.1958
mmu-miR-125a-5p	Ppp1r37	76.4239	26.0885	69.1756	46.3879
mmu-miR-125a-5p	Fer1l4	72.5343	63.8711	36.2919	46.5382
mmu-miR-125a-5p	Zfp334	54.5538	0.825397	3.17536e-05	46.9293
mmu-miR-125a-5p	2011-09-01	54.1688	6.6102	92.9197	46.9872
mmu-miR-125a-5p	Mgat1	11.5497	88.3761	3.17536e-05	47.0681
mmu-miR-125a-5p	Lpxn	44.2268	64.7445	20.668	47.1492
mmu-miR-125a-5p	Htatsf1	29.8932	75.98	68.0201	47.8008
mmu-miR-125a-5p	Cnpy4	12.7174	29.7364	1.48435	48.0163
mmu-miR-125a-5p	Bpnt1	58.6285	43.1507	38.402	48.0421
mmu-miR-125a-5p	Zfp444	6.18589	46.6002	75.7818	48.1211
mmu-miR-125a-5p	Etnk1	17.4144	9.66602	3.17536e-05	48.1376
mmu-miR-125a-5p	Bloc1s2	24.6484	57.9825	15.1064	48.1863
mmu-miR-125a-5p	Bend5	3.1866	51.6037	3.17536e-05	48.1905
mmu-miR-125a-5p	Casp14	59.9544	41.1014	61.7688	48.5104
mmu-miR-125a-5p	Slco1b2	58.0017	62.5988	3.17536e-05	48.9019
mmu-miR-125a-5p	Adar	37.074	19.9424	70.4939	48.9076
mmu-miR-125a-5p	Entpd1	12.0813	12.1851	99.0218	48.9278
mmu-miR-125a-5p	Mtf1	91.4702	18.1979	18.2812	48.9558
mmu-miR-125a-5p	Grm1	54.1478	15.6988	29.3517	49.5265
mmu-miR-125a-5p	Mier1	58.5259	21.8418	87.6487	49.8752
mmu-miR-125a-5p	Kansl3	51.0716	10.9105	40.9105	49.8766
mmu-miR-125a-5p	Dennd2a	7.10509	66.0272	46.6557	51.1856
mmu-miR-125a-5p	Tmem235	20.0263	26.8934	10.6633	51.5005
mmu-miR-125a-5p	Tnip2	45.6062	28.0448	61.1833	51.517
mmu-miR-125a-5p	Wwc2	55.6418	15.5265	16.7485	51.6306
mmu-miR-125a-5p	Mesdc1	30.8319	18.0699	3.17536e-05	51.6983
mmu-miR-125a-5p	3110056O03Rik	26.0555	7.75189	29.517	51.993
mmu-miR-125a-5p	Ltb4r1	2.71897	58.4831	92.1176	52.0466
mmu-miR-125a-5p	Wfdc3	5.86049	61.4604	26.4106	52.1215
mmu-miR-125a-5p	Xpo4	19.4498	38.6598	25.0258	52.2276
mmu-miR-125a-5p	Aldh1a3	31.6031	13.1028	23.2895	52.3102
mmu-miR-125a-5p	Zfp871	38.755	18.9159	20.686	52.3685
mmu-miR-125a-5p	Evi5	48.023	20.3931	76.4711	52.7502
mmu-miR-125a-5p	Gm10392	77.6027	22.1567	38.2297	52.8106
mmu-miR-125a-5p	Rexo1	8.01517	50.8846	19.6005	52.8281
mmu-miR-125a-5p	Cbll1	48.899	33.4774	88.6304	53.1495
mmu-miR-125a-5p	Rdh7	68.5939	30.0034	3.17536e-05	53.3076
mmu-miR-125a-5p	Slc7a14	44.5719	5.68715	36.401	53.4053
mmu-miR-125a-5p	Enpp4	5.11236	24.3688	3.17536e-05	53.5023
mmu-miR-125a-5p	Ikbke	62.3136	26.6655	35.1913	53.528
mmu-miR-125a-5p	Nmt1	26.8488	46.5063	59.6835	53.5328
mmu-miR-125a-5p	Vprbp	13.5643	44.9973	46.5542	53.5841
mmu-miR-125a-5p	Xkrx	35.589	63.1071	61.5612	53.6194
mmu-miR-125a-5p	Mmp13	29.1579	57.0034	85.6787	53.6322
mmu-miR-125a-5p	Mast4	47.1111	63.3024	3.17536e-05	53.6877
mmu-miR-125a-5p	Clip3	1.58976	46.2324	6.66515	53.7198
mmu-miR-125a-5p	Fsd1l	82.6188	12.2146	27.7371	53.7819
mmu-miR-125a-5p	Emilin3	31.8412	23.0286	69.2913	53.8794
mmu-miR-125a-5p	Stk32b	7.08951	17.0187	26.0677	54.034
mmu-miR-125a-5p	Zswim1	34.987	51.8466	46.0004	54.2409
mmu-miR-125a-5p	Foxm1	28.1799	43.7964	18.5206	54.2972
mmu-miR-125a-5p	Vwa1	6.223	41.9498	62.0097	54.4233
mmu-miR-125a-5p	Hsph1	8.01679	53.3019	3.17536e-05	54.586
mmu-miR-125a-5p	Gm10642	2.75016	89.5472	12.2581	54.6225
mmu-miR-125a-5p	Ube3c	22.2561	23.6628	3.99064	54.7003
mmu-miR-125a-5p	D14Abb1e	70.8507	34.5865	96.213	54.8082
mmu-miR-125a-5p	Chic1	61.3634	5.83757	91.9267	54.9943
mmu-miR-125a-5p	Gpr111	6.87633	57.0548	23.5361	55.2491
mmu-miR-125a-5p	Cd8b1	34.3644	27.6039	8.65915	55.2578
mmu-miR-125a-5p	Itfg2	67.6268	38.0235	35.5644	55.4849
mmu-miR-125a-5p	Gm6505	24.7479	84.2961	3.17536e-05	55.5834
mmu-miR-125a-5p	Spast	30.4017	25.1614	7.4468	55.6169
mmu-miR-125a-5p	Ddn	2.17772	10.8543	53.7534	55.7668
mmu-miR-125a-5p	Hs1bp3	53.5325	6.24415	94.794	55.8148
mmu-miR-125a-5p	Zfp322a	32.474	8.39891	16.7141	55.8168
mmu-miR-125a-5p	Crk	63.6404	23.6044	3.17536e-05	55.8222
mmu-miR-125a-5p	Lrrn4	20.86	24.8064	50.4295	56.4097
mmu-miR-125a-5p	1500002C15Rik	32.223	18.4114	23.7988	56.4221
mmu-miR-125a-5p	Gm5615	29.917	37.38	3.17536e-05	56.7393
mmu-miR-125a-5p	Gpatch2	14.9774	53.7918	3.17536e-05	56.7426
mmu-miR-125a-5p	AI597468	56.3283	26.4998	8.23692	56.8659
mmu-miR-125a-5p	Hist1h4c	58.798	87.0477	87.1999	56.962
mmu-miR-125a-5p	Hipk4	8.07534	74.2948	6.81271	57.1484
mmu-miR-125a-5p	Pate4	19.0271	68.5689	3.17536e-05	57.2537
mmu-miR-125a-5p	Napepld	71.5817	17.8603	3.17536e-05	57.3114
mmu-miR-125a-5p	Impg2	60.3158	11.5984	1.48397	57.4243
mmu-miR-125a-5p	Slc27a6	39.708	66.1436	31.8474	57.4813
mmu-miR-125a-5p	Trex2	35.3804	69.6482	3.17536e-05	57.7603
mmu-miR-125a-5p	Purb	71.4861	14.7677	3.17536e-05	57.7641
mmu-miR-125a-5p	Fech	17.3843	81.415	3.17536e-05	57.7955
mmu-miR-125a-5p	Gna12	15.1019	43.3193	39.42	57.9429
mmu-miR-125a-5p	Copz1	22.4011	32.0509	41.8304	58.1825
mmu-miR-125a-5p	Gpr88	31.2949	36.1572	33.5348	58.4028
mmu-miR-125a-5p	Hmgn2	47.2596	55.5556	76.6848	58.6932
mmu-miR-125a-5p	B230216G23Rik	18.4835	43.0683	28.9845	58.7096
mmu-miR-125a-5p	Baz2a	8.77773	37.9797	91.0973	58.7941
mmu-miR-125a-5p	Large	47.1501	28.6429	36.7104	58.9693
mmu-miR-125a-5p	Chchd4	73.3773	53.574	8.12512	59.0028
mmu-miR-125a-5p	Gm8897	14.6119	67.2577	3.17536e-05	59.0484
mmu-miR-125a-5p	Ang5	33.8512	72.9459	3.17536e-05	59.0875
mmu-miR-125a-5p	Trdn	77.4914	33.6122	41.0962	59.2007
mmu-miR-125a-5p	Spag5	87.4813	91.0455	3.17536e-05	59.2287
mmu-miR-125a-5p	Gm8857	14.6119	68.1008	3.17536e-05	59.26
mmu-miR-125a-5p	Cecr5	4.77989	59.7714	3.17536e-05	59.3255
mmu-miR-125a-5p	Gm15023	25.8467	46.5342	3.17536e-05	59.408
mmu-miR-125a-5p	Cmtm2b	35.7479	77.9931	3.17536e-05	59.4671
mmu-miR-125a-5p	Cyp2a5	65.1693	46.7812	3.17536e-05	59.5575
mmu-miR-125a-5p	Srgn	63.8047	63.145	2.05211	59.5942
mmu-miR-125a-5p	Tmtc3	26.8443	30.9089	49.9337	59.7051
mmu-miR-125a-5p	Entpd7	38.6981	42.8116	58.6532	59.8123
mmu-miR-125a-5p	Shc1	40.4688	37.3677	95.2684	59.9453
mmu-miR-125a-5p	Elavl1	47.8083	24.9128	95.3593	60.168
mmu-miR-125a-5p	Ccm2	22.9431	60.6914	10.4991	61.0035
mmu-miR-125a-5p	H2-M2	18.7729	25.4012	3.17536e-05	61.2516
mmu-miR-125a-5p	Igfbp2	7.45526	69.5512	3.17536e-05	61.3317
mmu-miR-125a-5p	Sema3e	70.7826	12.3103	36.3911	61.3482
mmu-miR-125a-5p	Zfp654	48.3848	33.6469	3.17536e-05	61.4475
mmu-miR-125a-5p	Qpctl	6.36469	68.5448	21.1413	61.4733
mmu-miR-125a-5p	Tnfsf14	20.2438	40.4992	36.5702	61.6402
mmu-miR-125a-5p	Zfp879	29.4285	81.1414	3.17536e-05	61.6575
mmu-miR-125a-5p	Pbx1	47.1439	36.8955	89.9862	61.8604
mmu-miR-125a-5p	Gm5128	30.6868	47.4552	3.17536e-05	61.9268
mmu-miR-125a-5p	Igfbp4	7.96386	24.723	89.0296	61.9556
mmu-miR-125a-5p	Dlgap1	66.3482	15.6865	97.0711	62.0842
mmu-miR-125a-5p	Gm10518	34.7667	53.6423	21.7363	62.3541
mmu-miR-125a-5p	Pou4f1	71.5545	21.4991	88.0421	62.4883
mmu-miR-125a-5p	Neurl2	16.1468	91.4379	38.98	62.4977
mmu-miR-125a-5p	Pfas	79.9922	19.2206	55.0815	63.0265
mmu-miR-125a-5p	4931423N10Rik	73.5064	88.4479	3.17536e-05	63.1018
mmu-miR-125a-5p	Speer4d	32.1828	81.7149	3.17536e-05	63.1399
mmu-miR-125a-5p	Dgcr14	0.108496	45.5556	3.17536e-05	63.1843
mmu-miR-125a-5p	Haus1	32.324	84.9417	3.17536e-05	63.3768
mmu-miR-125a-5p	Pcm1	89.8942	66.9607	59.3784	63.4279
mmu-miR-125a-5p	Insig2	79.2628	50.6154	3.17536e-05	63.5262
mmu-miR-125a-5p	Calml4	19.1166	75.7351	15.7806	63.6014
mmu-miR-125a-5p	Cytip	87.3381	32.7609	50.4679	63.7603
mmu-miR-125a-5p	Zfhx2	57.9433	40.1684	97.7769	63.8127
mmu-miR-125a-5p	Atf7ip	30.7656	28.1533	24.489	63.8153
mmu-miR-125a-5p	1110057K04Rik	3.39753	49.0151	43.6498	63.9003
mmu-miR-125a-5p	Atp4b	20.7274	53.0893	3.17536e-05	64.0123
mmu-miR-125a-5p	Serpina3f	2.51273	46.1402	3.17536e-05	64.0234
mmu-miR-125a-5p	H2-Q2	30.016	76.3272	3.17536e-05	64.0777
mmu-miR-125a-5p	Rnaseh1	21.329	78.7504	3.17536e-05	64.4544
mmu-miR-125a-5p	Esrrg	78.3567	18.4449	79.144	64.5908
mmu-miR-125a-5p	Phactr1	58.2636	20.2703	99.7969	64.679
mmu-miR-125a-5p	Gria2	36.1392	28.068	11.8705	64.7405
mmu-miR-125a-5p	Zfp827	30.1443	42.708	86.1321	64.8734
mmu-miR-125a-5p	Msmp	73.4425	97.1763	3.17536e-05	65.0844
mmu-miR-125a-5p	Slc16a7	38.7131	37.8603	21.2878	65.1909
mmu-miR-125a-5p	Gm9837	15.8131	82.4603	19.523	65.5523
mmu-miR-125a-5p	Gm1337	15.1681	34.1761	62.4661	65.6241
mmu-miR-125a-5p	Zdhhc20	33.7723	67.3514	28.1771	65.7151
mmu-miR-125a-5p	Dqx1	5.6824	71.7574	32.7884	65.8403
mmu-miR-125a-5p	Cacnb2	56.5296	49.8605	84.479	65.8557
mmu-miR-125a-5p	Slc5a3	50.9356	16.9451	24.5137	65.9295
mmu-miR-125a-5p	Dlx2	21.9624	80.0105	3.17536e-05	66.1766
mmu-miR-125a-5p	Kdm1b	48.037	41.9345	97.7366	66.2387
mmu-miR-125a-5p	Tbr1	34.5606	56.1098	67.7399	66.3559
mmu-miR-125a-5p	5930434B04Rik	1.01123	44.4081	3.17536e-05	66.4466
mmu-miR-125a-5p	Tmco3	47.5642	23.2469	85.1915	66.722
mmu-miR-125a-5p	Fbxo27	15.3943	68.0446	3.17536e-05	66.7938
mmu-miR-125a-5p	Vasp	41.0963	29.7565	4.09942	66.9394
mmu-miR-125a-5p	Gpr133	2.50153	43.5957	39.6678	67.0449
mmu-miR-125a-5p	Ctsl	52.2724	63.3293	3.17536e-05	67.1825
mmu-miR-125a-5p	Lrrc8a	10.9814	40.4243	96.014	67.2942
mmu-miR-125a-5p	Gm10305	36.9057	21.1813	6.24152	67.325
mmu-miR-125a-5p	Amdhd1	35.744	57.1401	31.4084	67.4559
mmu-miR-125a-5p	Acer3	52.8372	18.1941	86.5407	67.4698
mmu-miR-125a-5p	Bcl2	38.6774	27.1672	80.2734	67.9266
mmu-miR-125a-5p	Odz1	28.3446	17.7086	27.1775	68.1895
mmu-miR-125a-5p	Kif1b	40.136	55.366	17.735	68.2519
mmu-miR-125a-5p	Plk3	6.83741	94.0732	64.8549	68.4349
mmu-miR-125a-5p	Ap2m1	4.93808	65.4726	27.6517	68.6313
mmu-miR-125a-5p	Fzd2	79.4583	21.5175	3.17536e-05	68.6789
mmu-miR-125a-5p	Pja1	58.0763	84.2102	3.17536e-05	68.8489
mmu-miR-125a-5p	Elac1	43.1385	37.2346	10.9317	69.0039
mmu-miR-125a-5p	Mrpl19	5.54972	26.9936	41.4373	69.0616
mmu-miR-125a-5p	Ghdc	6.10936	75.1432	32.1131	69.1024
mmu-miR-125a-5p	Dusp18	27.6863	60.8849	73.4725	69.2364
mmu-miR-125a-5p	Gm10731	73.31	59.5015	3.17536e-05	69.2988
mmu-miR-125a-5p	1200011I18Rik	73.8402	21.1274	28.6505	69.5036
mmu-miR-125a-5p	4930429B21Rik	10.253	71.5348	13.9247	69.572
mmu-miR-125a-5p	Zfp664	34.0377	39.3697	90.1844	69.687
mmu-miR-125a-5p	Gm20731	57.923	44.3112	78.1536	69.8018
mmu-miR-125a-5p	Colec12	52.6089	46.213	3.17536e-05	69.8534
mmu-miR-125a-5p	Gm10220	42.8623	92.4036	3.17536e-05	70.0476
mmu-miR-125a-5p	2210010C04Rik	21.5086	39.7772	39.9286	70.1028
mmu-miR-125a-5p	Cdk19	47.5664	42.7964	67.3182	70.3355
mmu-miR-125a-5p	Reps2	47.7585	31.4854	52.9408	70.4097
mmu-miR-125a-5p	Galnt6	42.2062	34.1987	59.594	70.8655
mmu-miR-125a-5p	Pclo	45.7852	70.0123	3.17536e-05	71.2873
mmu-miR-125a-5p	Acads	0.670585	52.0245	86.2311	71.5185
mmu-miR-125a-5p	Mmp11	7.65526	57.8112	82.2	71.5245
mmu-miR-125a-5p	Megf8	8.96761	32.1629	99.9854	71.5835
mmu-miR-125a-5p	Spsb4	38.5988	73.9392	15.1708	71.8142
mmu-miR-125a-5p	Cdkn2aipnl	25.1584	66.1149	3.17536e-05	71.9711
mmu-miR-125a-5p	5830415F09Rik	97.3029	95.622	3.17536e-05	72.0954
mmu-miR-125a-5p	Gm4450	51.0839	62.5285	3.17536e-05	72.25
mmu-miR-125a-5p	Ralbp1	13.0983	53.7421	3.17536e-05	72.3837
mmu-miR-125a-5p	Ildr1	20.2407	62.7293	3.17536e-05	72.422
mmu-miR-125a-5p	Parp16	27.7452	63.3466	60.2414	72.464
mmu-miR-125a-5p	Lrit1	43.6643	59.0109	31.8241	72.5405
mmu-miR-125a-5p	5730494M16Rik	50.3338	20.6361	39.8898	72.7713
mmu-miR-125a-5p	2410042D21Rik	47.9505	59.619	84.7173	72.9052
mmu-miR-125a-5p	Leprotl1	56.5675	73.5206	3.17536e-05	73.0979
mmu-miR-125a-5p	Ncf1	46.438	56.6712	3.17536e-05	73.1102
mmu-miR-125a-5p	Atp2a3	44.9614	44.6135	47.532	73.1653
mmu-miR-125a-5p	Kirrel	56.6695	41.4137	97.2524	73.1769
mmu-miR-125a-5p	Tram1	54.1961	52.0427	89.1846	73.2572
mmu-miR-125a-5p	Exo1	80.4656	17.7169	11.4053	73.4642
mmu-miR-125a-5p	A430078G23Rik	10.7973	70.2898	3.17536e-05	73.5769
mmu-miR-125a-5p	Rfesd	47.4073	84.1247	3.17536e-05	73.7475
mmu-miR-125a-5p	Fbxo40	17.6852	35.8407	84.1568	73.7855
mmu-miR-125a-5p	Foxn2	81.4076	16.0379	30.7152	74.0105
mmu-miR-125a-5p	Lrtm1	59.7952	65.72	90.2803	74.0944
mmu-miR-125a-5p	Madd	36.1996	71.7948	29.3369	74.1742
mmu-miR-125a-5p	Srsf6	53.3008	34.9555	95.9169	74.3173
mmu-miR-125a-5p	Usp40	32.5267	29.538	3.17536e-05	74.3441
mmu-miR-125a-5p	Rsrc1	25.563	67.9181	21.7279	74.3552
mmu-miR-125a-5p	St3gal6	71.6364	17.2851	90.9862	74.372
mmu-miR-125a-5p	Entpd2	11.6325	90.6252	15.422	74.4787
mmu-miR-125a-5p	Fam65c	4.72956	52.6711	22.8343	74.6266
mmu-miR-125a-5p	Mrp63	51.4949	41.3467	3.17536e-05	74.6633
mmu-miR-125a-5p	Ndrg3	5.56409	60.0446	3.17536e-05	74.7771
mmu-miR-125a-5p	Uqcr11	6.0005	90.9377	3.17536e-05	75.0281
mmu-miR-125a-5p	Hephl1	17.2879	64.2575	88.3619	75.0423
mmu-miR-125a-5p	Gfm2	93.1238	48.2015	4.24946	75.0788
mmu-miR-125a-5p	Ppme1	50.499	93.0895	91.6019	75.1207
mmu-miR-125a-5p	Zfp229	45.6059	80.0547	3.17536e-05	75.377
mmu-miR-125a-5p	Zfp281	79.0509	44.5159	78.2218	75.3951
mmu-miR-125a-5p	Vamp1	43.1315	56.5416	77.8397	75.5737
mmu-miR-125a-5p	Cd59a	28.7154	69.3463	3.17536e-05	75.5856
mmu-miR-125a-5p	Pafah1b1	22.9802	63.7398	6.28703	75.7596
mmu-miR-125a-5p	Hnrnpa2b1	49.7595	79.114	67.71	75.7785
mmu-miR-125a-5p	Zfyve20	64.8458	21.9736	65.1286	75.9242
mmu-miR-125a-5p	Coro1c	10.8477	48.3164	82.0529	75.9594
mmu-miR-125a-5p	Ccin	58.4788	61.2569	45.2876	76.4657
mmu-miR-125a-5p	Ric8b	11.7126	68.6344	14.8286	76.4937
mmu-miR-125a-5p	Slc22a5	7.48015	82.9815	56.5359	76.5192
mmu-miR-125a-5p	6330406I15Rik	23.2556	45.2225	72.6564	76.6362
mmu-miR-125a-5p	Taok3	68.2745	88.097	3.17536e-05	76.6856
mmu-miR-125a-5p	C86695	40.0277	77.1015	3.17536e-05	76.7306
mmu-miR-125a-5p	Eddm3b	19.5146	75.0325	3.17536e-05	76.8612
mmu-miR-125a-5p	Trhr	73.0819	45.8496	8.65007	77.3223
mmu-miR-125a-5p	Nlrc4	8.22139	80.4593	3.17536e-05	77.5479
mmu-miR-125a-5p	Atoh8	54.8438	42.7303	99.404	77.5647
mmu-miR-125a-5p	Aoc3	41.4323	67.1342	3.17536e-05	77.6858
mmu-miR-125a-5p	Mmp19	39.4967	51.4998	29.6383	77.724
mmu-miR-125a-5p	Pwp1	72.2719	42.888	44.5345	77.7575
mmu-miR-125a-5p	Cep135	22.47	85.3212	3.17536e-05	78.3253
mmu-miR-125a-5p	Jhdm1d	75.0181	19.937	93.5191	78.3283
mmu-miR-125a-5p	Sntb2	28.128	44.231	3.17536e-05	78.3575
mmu-miR-125a-5p	Rasa1	68.0001	75.4862	30.9348	78.5466
mmu-miR-125a-5p	9830001H06Rik	30.2378	68.1586	56.9278	78.5654
mmu-miR-125a-5p	Klf1	40.6303	88.6184	52.9854	78.718
mmu-miR-125a-5p	Wdr59	53.7475	63.0665	3.17536e-05	78.8475
mmu-miR-125a-5p	4933427D06Rik	20.7398	70.6768	3.17536e-05	78.8778
mmu-miR-125a-5p	D17H6S53E	39.123	59.6346	99.0094	78.9346
mmu-miR-125a-5p	Tmem234	38.0321	48.2327	3.17536e-05	79.0818
mmu-miR-125a-5p	St8sia6	59.672	41.0964	44.7877	79.1949
mmu-miR-125a-5p	Gcet2	57.4199	49.369	35.648	79.2166
mmu-miR-125a-5p	Dbx1	25.0005	71.1015	21.3382	79.4057
mmu-miR-125a-5p	Ugt1a7c	92.865	71.7805	25.1455	79.4304
mmu-miR-125a-5p	C1qtnf3	48.0606	95.0136	97.6621	79.4306
mmu-miR-125a-5p	Stat5b	51.7433	92.8822	48.2379	79.584
mmu-miR-125a-5p	Gm6802	26.9619	45.9975	3.17536e-05	79.7028
mmu-miR-125a-5p	Fam114a2	13.3928	94.1654	3.17536e-05	79.9401
mmu-miR-125a-5p	Antxr2	37.3815	63.0105	98.1038	79.9568
mmu-miR-125a-5p	Asxl3	43.557	41.2232	15.1978	80.0188
mmu-miR-125a-5p	Rnf121	52.3042	50.4453	98.9659	80.0743
mmu-miR-125a-5p	Klhl15	4.82912	78.5929	3.17536e-05	80.1008
mmu-miR-125a-5p	Prpsap1	13.4074	91.7663	30.3023	80.1824
mmu-miR-125a-5p	Fmnl3	43.4545	49.0169	84.9185	80.5514
mmu-miR-125a-5p	Irs3	55.0964	85.8201	63.7336	80.663
mmu-miR-125a-5p	Stc1	52.7683	61.3656	81.3941	80.9114
mmu-miR-125a-5p	Cyth1	20.4477	60.7563	3.17536e-05	81.0322
mmu-miR-125a-5p	Wdr77	50.432	62.0448	78.9641	81.397
mmu-miR-125a-5p	Polq	18.3875	86.382	90.3951	81.7986
mmu-miR-125a-5p	Golga5	22.6331	67.895	97.8946	82.0241
mmu-miR-125a-5p	Bicd2	62.3438	46.7538	44.4475	82.1248
mmu-miR-125a-5p	Hnrnpd	42.7938	55.5447	54.5368	82.1965
mmu-miR-125a-5p	Sgms2	77.6283	42.0441	11.6944	82.2508
mmu-miR-125a-5p	Mpeg1	35.1314	45.6292	17.8896	82.3369
mmu-miR-125a-5p	Mtmr3	75.8292	36.1325	99.1744	82.615
mmu-miR-125a-5p	Lin28b	51.387	60.9345	97.4786	82.623
mmu-miR-125a-5p	Miox	7.25691	91.3022	3.17536e-05	82.9124
mmu-miR-125a-5p	9930023K05Rik	33.7781	84.5461	51.9842	83.1399
mmu-miR-125a-5p	Barhl1	7.07343	30.6117	99.2881	83.3695
mmu-miR-125a-5p	Phex	11.176	57.389	3.17536e-05	83.4242
mmu-miR-125a-5p	Ranbp10	35.3416	30.1485	17.6129	83.4691
mmu-miR-125a-5p	Tkt	15.16	53.1566	70.2071	83.5254
mmu-miR-125a-5p	Secisbp2	39.9193	81.4531	27.0461	83.6142
mmu-miR-125a-5p	2310047M10Rik	4.45547	64.9392	98.4203	83.6803
mmu-miR-125a-5p	Wisp1	57.597	87.0698	31.076	83.7488
mmu-miR-125a-5p	Trdmt1	34.1313	64.3408	22.0334	83.7879
mmu-miR-125a-5p	Trib2	74.3904	56.6263	89.0405	83.8168
mmu-miR-125a-5p	Emid1	8.19727	70.3514	99.9201	84.1616
mmu-miR-125a-5p	Tstd2	33.5882	51.6087	7.59531	84.1739
mmu-miR-125a-5p	Adck2	28.0428	65.9669	75.0778	84.2558
mmu-miR-125a-5p	Lmbrd1	40.6308	60.7025	26.0037	84.2882
mmu-miR-125a-5p	Sh3pxd2b	54.272	23.3513	85.9291	84.315
mmu-miR-125a-5p	H3f3a	23.1646	62.5944	14.5282	84.3774
mmu-miR-125a-5p	Mboat2	36.4668	83.3409	16.9742	84.47
mmu-miR-125a-5p	Zfp952	28.4365	82.6285	3.17536e-05	84.5017
mmu-miR-125a-5p	Rad51c	41.2309	93.5191	23.5951	84.6381
mmu-miR-125a-5p	BC007180	91.9313	50.0848	12.3573	84.6541
mmu-miR-125a-5p	Golm1	38.9724	53.0511	34.3103	84.7651
mmu-miR-125a-5p	Pura	79.5298	32.9957	80.8853	84.9407
mmu-miR-125a-5p	2400003C14Rik	44.1624	63.8898	97.1449	84.9906
mmu-miR-125a-5p	Gm11232	21.2949	76.3275	3.17536e-05	85.396
mmu-miR-125a-5p	Gucy2f	51.1619	49.7096	96.8609	85.4922
mmu-miR-125a-5p	Trpv1	1.34254	76.9264	25.8682	85.5638
mmu-miR-125a-5p	Hivep2	13.8044	83.8361	67.4705	85.5861
mmu-miR-125a-5p	Ninl	5.02623	78.4918	99.4982	85.6087
mmu-miR-125a-5p	Zfp263	25.4896	78.2492	97.3007	85.7964
mmu-miR-125a-5p	Hdgf	49.5749	60.1766	44.7917	85.8038
mmu-miR-125a-5p	Dgkg	25.5141	74.6522	58.4573	85.8566
mmu-miR-125a-5p	AI846148	31.6548	42.6712	57.0461	85.8981
mmu-miR-125a-5p	Rc3h1	70.1905	52.2171	53.6629	85.9952
mmu-miR-125a-5p	Dpy19l3	24.047	41.6192	53.9397	86.0795
mmu-miR-125a-5p	Trim30a	23.9265	81.674	3.17536e-05	86.167
mmu-miR-125a-5p	Hdac3	38.7133	81.8131	3.17536e-05	86.1768
mmu-miR-125a-5p	Mab21l3	14.3959	45.841	37.3024	86.4502
mmu-miR-125a-5p	Atf7	53.632	83.3794	27.4935	86.6584
mmu-miR-125a-5p	Socs4	75.3945	59.7056	98.2872	86.7722
mmu-miR-125a-5p	0610012H03Rik	21.7029	91.2088	3.17536e-05	86.8679
mmu-miR-125a-5p	Suv39h1	21.9622	78.0047	13.8661	86.9239
mmu-miR-125a-5p	Ctgf	33.3662	86.1633	17.4327	87.0684
mmu-miR-125a-5p	Sim1	89.5536	64.6927	99.0153	87.3114
mmu-miR-125a-5p	Aadacl3	16.2547	66.1962	31.1925	87.3339
mmu-miR-125a-5p	Ddx5	57.389	81.403	82.0335	87.5475
mmu-miR-125a-5p	Mfn1	43.3144	60.5775	95.0129	87.5879
mmu-miR-125a-5p	Phf20	41.5248	85.1601	90.5212	87.5952
mmu-miR-125a-5p	Cnnm1	25.1303	48.5039	99.0496	87.8565
mmu-miR-125a-5p	D430041D05Rik	6.82917	66.5075	32.3232	87.9119
mmu-miR-125a-5p	Dcun1d4	23.4253	79.1668	19.4015	88.0283
mmu-miR-125a-5p	Prkaa2	95.9555	51.6554	98.341	88.0647
mmu-miR-125a-5p	Ermap	53.0969	76.1659	88.8746	88.076
mmu-miR-125a-5p	Chd6	7.58366	97.4495	15.9063	88.2639
mmu-miR-125a-5p	Rrs1	20.0056	91.7755	3.17536e-05	88.5251
mmu-miR-125a-5p	2002-09-01	48.3426	74.917	71.5728	88.5478
mmu-miR-125a-5p	E030019B06Rik	31.5991	90.9383	46.1111	88.6049
mmu-miR-125a-5p	Anpep	14.5527	77.7968	94.5564	88.6202
mmu-miR-125a-5p	Clec3b	26.5758	79.6044	25.3712	88.6301
mmu-miR-125a-5p	Greb1l	37.2807	65.6859	78.6952	88.7072
mmu-miR-125a-5p	Arnt2	11.8936	54.0705	93.1263	88.716
mmu-miR-125a-5p	Arfgap1	8.04228	94.1098	41.6576	88.979
mmu-miR-125a-5p	Mtch2	31.2941	73.1558	81.0325	89.0343
mmu-miR-125a-5p	Nuf2	30.5388	92.6187	41.0381	89.0637
mmu-miR-125a-5p	Kpna6	65.9043	64.8303	94.6811	89.1254
mmu-miR-125a-5p	Rfwd2	61.2538	66.2647	35.0617	89.2025
mmu-miR-125a-5p	Tmtc2	49.3171	68.5884	97.1293	89.2343
mmu-miR-125a-5p	Ddx42	33.9321	81.9275	96.9724	89.2985
mmu-miR-125a-5p	Gpsm2	15.0431	87.8119	22.5501	89.5121
mmu-miR-125a-5p	1700026L06Rik	81.1546	92.7845	37.7295	89.7329
mmu-miR-125a-5p	Sfxn4	49.4609	94.2925	45.6533	89.8128
mmu-miR-125a-5p	Cyb561d2	9.11231	65.4176	72.9949	89.9016
mmu-miR-125a-5p	Rbm20	85.7137	32.26	99.962	90.0808
mmu-miR-125a-5p	Suv420h2	1.34712	90.1224	88.2209	90.1064
mmu-miR-125a-5p	Gabrp	68.2698	69.6385	85.723	90.1165
mmu-miR-125a-5p	Parp14	17.4443	55.3739	3.17536e-05	90.3364
mmu-miR-125a-5p	Tor1b	39.3458	98.6457	51.7657	90.3619
mmu-miR-125a-5p	Adm2	28.5669	85.5113	57.0876	90.3644
mmu-miR-125a-5p	Galnt14	39.8507	67.3027	99.9579	90.5252
mmu-miR-125a-5p	Usp49	36.9296	74.0173	84.6252	90.5295
mmu-miR-125a-5p	Nrcam	39.6975	53.0753	3.17536e-05	90.545
mmu-miR-125a-5p	6330409N04Rik	49.8941	93.123	23.2974	90.8202
mmu-miR-125a-5p	Fgl2	36.4248	79.8599	3.17536e-05	90.8507
mmu-miR-125a-5p	Poc1b	40.3805	73.2816	3.17536e-05	90.9981
mmu-miR-125a-5p	Cd276	9.61482	88.6421	40.2306	91.0656
mmu-miR-125a-5p	Ppp1r3a	62.433	62.1282	67.3014	91.2408
mmu-miR-125a-5p	Sned1	52.7448	62.2602	79.15	91.4996
mmu-miR-125a-5p	Trim65	36.8297	67.9042	53.1646	91.6831
mmu-miR-125a-5p	Zc3h11a	39.6707	85.1749	68.3341	91.7122
mmu-miR-125a-5p	Cbfb	57.1496	92.7487	80.7544	91.9196
mmu-miR-125a-5p	Azi2	57.542	90.8745	64.381	92.2724
mmu-miR-125a-5p	Tmed9	33.3596	92.4061	9.86242	92.3484
mmu-miR-125a-5p	Abcc4	45.7262	80.4294	88.3233	92.3813
mmu-miR-125a-5p	Slfn5	73.0325	70.793	3.17536e-05	93.4032
mmu-miR-125a-5p	Atp7a	55.9194	93.2029	3.17536e-05	93.618
mmu-miR-125a-5p	Ctsa	14.5226	91.7236	57.6595	93.8173
mmu-miR-125a-5p	Zfyve1	72.8955	67.8702	99.7887	93.9179
mmu-miR-125a-5p	Nbeal1	73.3668	96.9601	70.9932	94.1964
mmu-miR-125a-5p	Cacna1i	63.177	97.273	90.0162	94.2505
mmu-miR-125a-5p	Vps4b	57.5277	68.9276	98.2755	94.2674
mmu-miR-125a-5p	Ikbip	43.2621	79.5613	33.5039	94.298
mmu-miR-125a-5p	Prrc1	86.2862	47.0759	99.8978	94.3321
mmu-miR-125a-5p	Rassf2	10.71	54.0916	40.911	94.3985
mmu-miR-125a-5p	Nin	72.1594	69.3471	97.4908	94.4501
mmu-miR-125a-5p	Slc46a3	27.098	84.5357	24.3326	94.4966
mmu-miR-125a-5p	Ndufs4	78.9989	87.0656	3.17536e-05	94.5854
mmu-miR-125a-5p	Ppat	70.0336	79.793	96.2541	94.7717
mmu-miR-125a-5p	Ephx2	96.3932	94.5273	3.17536e-05	94.8056
mmu-miR-125a-5p	Hhla1	52.4925	85.1936	3.17536e-05	94.8718
mmu-miR-125a-5p	Strn	61.5119	52.7212	88.2044	94.9148
mmu-miR-125a-5p	Myo9a	70.5082	76.0694	99.1748	94.9904
mmu-miR-125a-5p	Slc35e1	73.1416	88.0831	90.967	95.0628
mmu-miR-125a-5p	Map3k2	67.6258	83.1174	85.0875	95.2167
mmu-miR-125a-5p	Npsr1	89.3106	95.3876	97.2628	95.3193
mmu-miR-125a-5p	Csnk2a1	69.1482	77.3394	4.49263	95.3312
mmu-miR-125a-5p	Gm9966	38.1468	66.9552	88.9569	95.3466
mmu-miR-125a-5p	Egfr	53.5979	59.9929	27.9532	95.3711
mmu-miR-125a-5p	Bcl2l13	48.3678	66.7427	99.7901	95.8191
mmu-miR-125a-5p	Hic2	25.2839	83.7665	94.0538	95.8373
mmu-miR-125a-5p	Fam176a	88.5292	92.6276	96.9856	95.8967
mmu-miR-125a-5p	Dus1l	60.6587	89.8752	97.5963	96.0093
mmu-miR-125a-5p	Mitf	25.2899	91.2154	85.2845	96.0583
mmu-miR-125a-5p	Cbs	19.6246	97.1005	29.5461	96.1434
mmu-miR-125a-5p	Tmem170b	81.0186	49.0404	95.8699	96.1923
mmu-miR-125a-5p	Ehd2	19.0104	60.0004	95.6358	96.5894
mmu-miR-125a-5p	Banp	16.645	75.9318	30.1643	96.6104
mmu-miR-125a-5p	Chchd8	43.3626	98.0549	28.2123	96.7054
mmu-miR-125a-5p	Dagla	3.18736	97.5357	97.6166	96.7998
mmu-miR-125a-5p	Thsd4	71.9257	45.3522	76.4521	96.9148
mmu-miR-125a-5p	Apoa5	33.2201	91.585	3.17536e-05	96.9315
mmu-miR-125a-5p	Ppp1r16b	27.545	86.5633	31.7306	96.9574
mmu-miR-125a-5p	Ikzf4	35.0071	74.4368	3.17536e-05	97.1588
mmu-miR-125a-5p	Irf4	56.7337	86.9481	99.9813	97.2334
mmu-miR-125a-5p	Cpne5	46.8747	81.2348	80.4037	97.238
mmu-miR-125a-5p	Dis3l2	80.4224	94.8246	95.9625	97.6929
mmu-miR-125a-5p	Fam46c	52.28	80.2951	82.7386	97.9101
mmu-miR-125a-5p	Asph	31.5503	99.7755	46.844	98.0637
mmu-miR-125a-5p	Ppp1r9a	66.3418	93.7324	90.0702	98.0728
mmu-miR-125a-5p	Ptpn1	9.99623	68.6226	99.8964	98.0903
mmu-miR-125a-5p	Trp53rk	42.797	62.3163	3.17536e-05	98.4832
mmu-miR-125a-5p	Lif	24.2711	66.5601	98.2719	98.6107
mmu-miR-125a-5p	Prph2	24.445	89.0105	77.7975	98.6664
mmu-miR-125a-5p	Clmn	35.2737	67.4762	80.8452	98.7104
mmu-miR-125a-5p	Eif2c2	89.9104	63.5977	98.8573	98.748
mmu-miR-125a-5p	Atf6	25.6665	68.8165	99.1152	98.7838
mmu-miR-125a-5p	Six1	91.3844	57.8855	96.884	98.9024
mmu-miR-125a-5p	Bap1	29.0898	95.5262	98.7092	98.9108
mmu-miR-125a-5p	Rnmt	70.8284	92.8868	52.2126	98.9336
mmu-miR-125a-5p	Sec14l2	82.4969	85.259	96.9517	99.149
mmu-miR-125a-5p	Stat1	49.8935	99.1476	69.8246	99.1522
mmu-miR-125a-5p	Ddi2	27.7873	79.9637	78.4895	99.203
mmu-miR-125a-5p	Nup210	37.4209	92.0602	99.8435	99.2241
mmu-miR-125a-5p	Nrm	37.9332	99.7136	97.0143	99.264
mmu-miR-125a-5p	Rab11fip1	22.4217	99.2264	45.0243	99.4216
mmu-miR-125a-5p	Kcnh7	71.76	84.4778	99.2867	99.4338
mmu-miR-125a-5p	Hif1an	35.0533	90.5325	88.5829	99.8357
mmu-miR-125a-5p	Tmem72	82.0603	98.636	76.7503	99.8524
mmu-miR-125a-5p	Xpo7	35.8445	90.1066	79.9333	99.8991
mmu-miR-125a-5p	Prdm11	29.4568	0.99088	98.969	0.038793
mmu-miR-125a-5p	Rgp1	5.36888	4.52491	81.3919	0.116446
mmu-miR-125a-5p	Adcy1	41.4161	3.91797	99.9893	0.131343
mmu-miR-125a-5p	Gatsl2	56.327	3.94961	25.6957	0.173338
mmu-miR-125a-5p	Rims3	33.8427	2.62785	17.6989	0.365389
mmu-miR-125a-5p	Gpr107	22.1954	7.75622	44.0817	0.433875
mmu-miR-125a-5p	Mfrp	35.1083	7.70604	69.5989	0.508753
mmu-miR-125a-5p	Il17rd	40.5302	11.5792	19.6002	0.723872
mmu-miR-125a-5p	Gm5878	37.6629	13.7688	13.3896	0.785061
mmu-miR-125a-5p	Cacna1e	51.2572	11.1485	46.9366	0.833793
mmu-miR-125a-5p	Klf16	18.3001	15.331	11.3388	0.947676
mmu-miR-125a-5p	Tns1	6.20042	11.4931	67.7774	1.18475
mmu-miR-125a-5p	Slc45a4	44.2596	24.141	24.6107	1.27059
mmu-miR-125a-5p	Atxn7l3	14.1255	16.6293	77.8128	1.29477
mmu-miR-125a-5p	1810041L15Rik	39.466	8.6678	53.9496	2.10377
mmu-miR-125a-5p	Tmem151b	1.84594	3.92679	13.6296	2.55853
mmu-miR-125a-5p	Zfp395	2.85832	29.7072	99.9151	3.57221
mmu-miR-125a-5p	Rhbdl3	22.1863	2.02621	32.2262	3.60568
mmu-miR-125a-5p	Gng7	59.4089	7.19579	29.0818	3.69369
mmu-miR-125a-5p	Fnbp1	5.32628	27.0296	74.1046	4.25822
mmu-miR-125a-5p	Sox12	25.8529	15.5874	60.4143	4.31922
mmu-miR-125a-5p	2610109H07Rik	9.31471	0.193165	9.353	5.11069
mmu-miR-125a-5p	Bai1	0.522652	45.5701	81.6987	5.38828
mmu-miR-125a-5p	Zbtb7b	2.52558	3.26527	77.0255	5.59018
mmu-miR-125a-5p	Dhcr24	18.5664	18.8685	14.6275	5.95768
mmu-miR-125a-5p	Rnft2	20.7958	6.80236	90.3968	5.99543
mmu-miR-125a-5p	Aff4	19.3221	1.0599	22.4301	6.55626
mmu-miR-125a-5p	Eif2c1	9.55488	0.408247	23.6886	6.56165
mmu-miR-125a-5p	Snx22	11.0955	23.9254	85.4182	6.79811
mmu-miR-125a-5p	Samd14	1.48598	17.4093	97.244	6.9342
mmu-miR-125a-5p	Kif21b	15.7996	1.42702	18.3651	7.34057
mmu-miR-125a-5p	Xylt2	4.0048	16.63	68.8977	7.37901
mmu-miR-125a-5p	Casp9	6.1227	33.3724	70.9296	7.57837
mmu-miR-125a-5p	Gprin1	3.42549	12.2573	45.1067	7.70258
mmu-miR-125a-5p	E130309D14Rik	22.0416	13.7764	14.285	7.87118
mmu-miR-125a-5p	Strn4	0.180835	16.8442	15.0226	8.82556
mmu-miR-125a-5p	Rab43	26.4297	13.3764	47.3577	8.87443
mmu-miR-125a-5p	Gm10676	2.25094	3.58375	82.2653	8.98025
mmu-miR-125a-5p	Fxyd3	63.3784	4.48738	13.5255	9.05934
mmu-miR-125a-5p	Gadd45gip1	2.49055	4.98002	7.34865	9.25823
mmu-miR-125a-5p	Mapkbp1	16.4678	7.18375	39.206	9.40346
mmu-miR-125a-5p	Six3	3.16969	4.48	45.6353	9.78866
mmu-miR-125a-5p	Igf2	14.6907	0.917743	43.7811	10.9398
mmu-miR-125a-5p	Fcer2a	2.95198	20.4995	42.7802	10.9837
mmu-miR-125a-5p	Rbpms2	33.206	38.8943	67.7931	11.4825
mmu-miR-125a-5p	Chst11	2.35966	1.23951	26.5729	11.4935
mmu-miR-125a-5p	Ncoa5	1.39078	11.1259	4.77206	12.6932
mmu-miR-125a-5p	BC017643	4.36737	11.7341	3.17536e-05	13.2629
mmu-miR-125a-5p	Megf6	9.75179	2.68769	46.8341	13.3103
mmu-miR-125a-5p	Adam19	24.9773	22.0635	96.7894	13.6825
mmu-miR-125a-5p	Sptlc2	32.1395	2.19785	19.7825	13.8889
mmu-miR-125a-5p	Pgm3	22.359	17.9239	22.4068	14.4137
mmu-miR-125a-5p	Wnt8b	11.7147	7.98941	94.738	14.4553
mmu-miR-125a-5p	Slc52a2	3.8396	14.7075	40.3065	14.7425
mmu-miR-125a-5p	Deptor	18.9273	0.669759	25.4004	15.0234
mmu-miR-125a-5p	Kcnj5	12.4183	3.44269	31.8835	15.1454
mmu-miR-125a-5p	Cep97	22.3544	9.48361	38.8087	15.2947
mmu-miR-125a-5p	Lrrc61	5.10803	20.2685	43.2393	15.3344
mmu-miR-125a-5p	Phactr4	11.4254	53.0429	3.17536e-05	15.3676
mmu-miR-125a-5p	Rdh1	0.353091	2.89678	3.17536e-05	15.429
mmu-miR-125a-5p	Rab3c	24.6255	1.47349	99.0544	15.4638
mmu-miR-125a-5p	Rasl12	24.0361	39.0037	3.17536e-05	16.0409
mmu-miR-125a-5p	Crispld2	11.019	2.18654	3.17536e-05	16.3266
mmu-miR-125a-5p	Hivep3	43.9926	21.328	48.0126	17.1157
mmu-miR-125a-5p	Pvrl2	7.08908	28.8973	5.84997	17.2285
mmu-miR-125a-5p	1110038D17Rik	49.0029	17.5809	3.17536e-05	17.7069
mmu-miR-125a-5p	Elp4	39.1893	47.9438	87.7666	17.9773
mmu-miR-125a-5p	Mvd	8.5336	30.9351	58.2306	17.9988
mmu-miR-125a-5p	Grap2	2.088	29.4624	13.294	18.0989
mmu-miR-125a-5p	Cd99l2	6.92857	6.15765	13.1891	18.2283
mmu-miR-125a-5p	Hes2	26.1586	24.7895	3.17536e-05	18.3607
mmu-miR-125a-5p	Urgcp	20.0113	8.44141	34.9955	18.5392
mmu-miR-125a-5p	Stx6	14.166	19.3801	5.47572	18.8821
mmu-miR-125a-5p	Zfp335	12.0093	47.3281	50.8645	19.0382
mmu-miR-125a-5p	Orai2	49.6261	5.69457	48.978	19.2098
mmu-miR-125a-5p	Hsf5	34.8945	23.4485	17.5734	19.3626
mmu-miR-125a-5p	Pirt	23.2576	14.0809	99.7362	19.376
mmu-miR-125a-5p	Snx30	15.3091	9.13979	48.7549	19.478
mmu-miR-125a-5p	Zc3h3	27.4501	33.9492	3.17536e-05	19.5189
mmu-miR-125a-5p	Spats2l	47.0867	35.4962	3.17536e-05	19.7196
mmu-miR-125a-5p	Fbxl16	0.547827	7.4793	75.7357	19.8217
mmu-miR-125a-5p	Dph2	2.95889	25.8918	27.0907	19.9489
mmu-miR-125a-5p	2410002F23Rik	19.2947	43.5193	10.6011	20.0247
mmu-miR-125a-5p	Smad7	0.919671	35.2689	4.2272	20.0313
mmu-miR-125a-5p	Prdm16	64.1139	0.729335	53.1065	20.3044
mmu-miR-125a-5p	2310061C15Rik	6.20523	36.8169	83.1179	20.472
mmu-miR-125a-5p	Ank2	15.7719	14.9145	8.34653	20.8697
mmu-miR-125a-5p	Tfam	26.7428	13.0693	3.1417	20.9456
mmu-miR-125a-5p	Scube3	32.8773	17.5807	83.0171	20.968
mmu-miR-125a-5p	Traf1	25.8359	2.80625	6.46682	21.1094
mmu-miR-125a-5p	Chst2	45.8031	7.27836	46.5128	21.2698
mmu-miR-125a-5p	Gmppb	34.9035	34.1389	98.9523	21.3691
mmu-miR-125a-5p	Sp7	0.997692	15.7268	93.2236	21.7319
mmu-miR-125a-5p	Lipg	5.95408	16.0677	15.0838	21.8953
mmu-miR-125a-5p	Lin7c	12.3242	22.8171	0.282226	22.3817
mmu-miR-125a-5p	Cecr2	25.2084	1.70699	99.8866	22.4182
mmu-miR-125a-5p	Tada2b	10.2986	58.5875	61.0192	22.5732
mmu-miR-125a-5p	Tnk2	2.2749	55.8804	52.8098	22.6023
mmu-miR-125a-5p	Pax1	47.3181	8.22228	63.8837	22.7303
mmu-miR-125a-5p	Rnd2	2.26711	26.7109	67.1287	23.1243
mmu-miR-125a-5p	Slc13a2	10.9067	49.7707	48.7244	23.1761
mmu-miR-125a-5p	Iws1	25.8672	1.22902	3.05775	23.3368
mmu-miR-125a-5p	Mrgprf	7.65559	26.4957	51.6282	23.7
mmu-miR-125a-5p	Flt4	6.22526	20.8983	21.2527	24.1896
mmu-miR-125a-5p	Epha2	4.17616	36.8388	14.9648	24.718
mmu-miR-125a-5p	Camkk1	42.6096	5.06995	3.17536e-05	24.879
mmu-miR-125a-5p	6230409E13Rik	34.4825	21.4629	3.17536e-05	24.9981
mmu-miR-125a-5p	Mark1	44.7242	26.3538	93.363	25.3665
mmu-miR-125a-5p	Cdca4	29.2923	37.5825	55.0815	25.4172
mmu-miR-125a-5p	Sertad4	7.68912	14.3715	3.17536e-05	25.646
mmu-miR-125a-5p	Adamts15	27.9063	11.5711	99.823	25.6711
mmu-miR-125a-5p	Mprip	39.1266	24.5053	42.4905	26.0317
mmu-miR-125a-5p	Timm44	0.76628	42.0249	3.17536e-05	26.0947
mmu-miR-125a-5p	Etv3	12.7095	3.40219	96.3593	26.3332
mmu-miR-125a-5p	Mknk1	0.865569	38.5645	88.5081	26.6596
mmu-miR-125a-5p	Zfp385a	0.281044	32.5019	68.9056	26.8348
mmu-miR-125a-5p	Cep72	44.1944	43.6583	44.1033	26.9621
mmu-miR-125a-5p	Hspa14	44.893	10.2124	7.93774	27.0609
mmu-miR-125a-5p	Creb1	36.1974	39.916	97.1571	27.1384
mmu-miR-125a-5p	Myo18a	1.66423	43.0471	85.1765	27.5082
mmu-miR-125a-5p	Gk5	14.411	13.0547	12.4611	27.5229
mmu-miR-125a-5p	Elfn1	0.120557	29.085	52.1305	27.5288
mmu-miR-125a-5p	Il11	8.8352	32.6664	3.17536e-05	27.8875
mmu-miR-125a-5p	Lrrc4	5.10879	11.8978	82.0567	28.3151
mmu-miR-125a-5p	Nuak1	21.4399	6.86479	39.257	29.0772
mmu-miR-125a-5p	Tspan14	41.5854	14.5876	72.9279	29.2512
mmu-miR-125a-5p	Srcin1	35.0926	2.58904	79.2483	29.8883
mmu-miR-125a-5p	Kdm4b	1.67955	45.4374	3.17536e-05	29.9674
mmu-miR-125a-5p	Pex5	1.88114	55.387	14.2399	30.5602
mmu-miR-125a-5p	D130058E05Rik	5.37297	34.9801	20.6121	30.5847
mmu-miR-125a-5p	Srprb	1.44971	38.832	40.4765	31.0937
mmu-miR-125a-5p	Zic1	1.58949	18.3198	0.181027	31.1357
mmu-miR-125a-5p	Grpel1	46.7145	9.02369	3.17536e-05	31.2747
mmu-miR-125a-5p	Got2	35.3256	21.8379	17.8551	31.7032
mmu-miR-125a-5p	Scai	15.5173	1.98607	28.4039	31.7051
mmu-miR-125a-5p	Bloc1s3	4.63074	26.3913	8.53093	31.8911
mmu-miR-125a-5p	Gpr4	18.9496	19.4321	29.5756	31.9397
mmu-miR-125a-5p	BC032203	13.2486	9.13188	69.0168	32.0311
mmu-miR-125a-5p	Lgi1	23.7315	18.3017	17.367	32.0522
mmu-miR-125a-5p	Rspo4	8.3384	12.0297	29.4923	32.0691
mmu-miR-125a-5p	Lrrc3	86.3797	15.6453	90.0747	32.0921
mmu-miR-125a-5p	C1qtnf6	14.3824	23.6815	57.2192	32.2215
mmu-miR-125a-5p	Arhgdia	24.6342	10.0264	8.28604	32.4186
mmu-miR-125a-5p	Rell1	6.30937	20.659	27.1783	32.5956
mmu-miR-125a-5p	Dlg2	52.3412	22.9382	65.7391	32.9177
mmu-miR-125a-5p	Smc5	41.2187	27.8904	3.17536e-05	32.924
mmu-miR-125a-5p	Zwilch	21.4249	31.6389	22.6686	33.2139
mmu-miR-125a-5p	Irx1	18.1706	31.163	3.17536e-05	33.5521
mmu-miR-125a-5p	Smo	8.59047	10.0578	11.7292	33.5653
mmu-miR-125a-5p	Rin2	33.314	25.3999	17.1163	33.6967
mmu-miR-125a-5p	Fosb	9.85438	9.81393	49.6697	34.0541
mmu-miR-125a-5p	Cbfa2t2	43.7038	2.27903	20.616	34.178
mmu-miR-125a-5p	Arhgap31	6.00811	4.09009	9.84064	34.1914
mmu-miR-125a-5p	2200002K05Rik	26.5113	23.686	48.5347	34.2025
mmu-miR-125a-5p	Agpat1	15.9017	13.1079	77.4608	34.3787
mmu-miR-125a-5p	Pcyox1	34.5782	3.2449	40.8364	34.4143
mmu-miR-125a-5p	Tnfaip1	71.4268	5.91692	97.5377	34.4367
mmu-miR-125a-5p	Slc2a9	15.7961	47.577	3.17536e-05	34.6456
mmu-miR-125a-5p	Phf17	68.8991	24.5737	81.003	34.6566
mmu-miR-125a-5p	2310042D19Rik	10.3057	14.7645	3.17536e-05	35.0072
mmu-miR-125a-5p	Acsbg1	65.5258	45.5577	65.1998	35.2247
mmu-miR-125a-5p	Mtmr4	55.7	22.7809	67.8097	35.2678
mmu-miR-125a-5p	Chrm1	15.6731	1.97765	11.0058	35.7249
mmu-miR-125a-5p	Zfp84	9.58731	59.2518	3.17536e-05	35.7813
mmu-miR-125a-5p	Fam65a	21.4145	49.621	74.678	35.8112
mmu-miR-125a-5p	4933415F23Rik	29.2544	30.5089	54.065	36.899
mmu-miR-125a-5p	Atp8a1	22.9531	8.11642	0.32122	37.2193
mmu-miR-125a-5p	Cdc73	15.3871	2.49717	5.12116	37.4079
mmu-miR-125a-5p	Ldb3	27.3235	8.59511	33.7076	37.749
mmu-miR-125a-5p	Tmem79	48.1867	40.2121	59.2951	37.939
mmu-miR-125a-5p	Ltbp3	62.8855	60.1128	70.0581	38.5486
mmu-miR-125a-5p	Gpr55	35.1811	5.04513	62.8036	38.7586
mmu-miR-125a-5p	C78339	52.265	18.543	3.17536e-05	39.6768
mmu-miR-125a-5p	Spty2d1	37.3581	22.5358	3.17536e-05	39.7652
mmu-miR-125a-5p	Gpr39	2.56086	15.3615	55.4841	39.796
mmu-miR-125a-5p	Kcnc1	40.6357	21.1989	10.3535	39.8972
mmu-miR-125a-5p	4933433C11Rik	5.52187	48.8299	9.94425	40.0086
mmu-miR-125a-5p	Pld5	2.07812	40.6151	29.9973	40.0116
mmu-miR-125a-5p	Tmem246	50.846	27.8685	3.17536e-05	40.0299
mmu-miR-125a-5p	Ephx3	12.4595	60.5018	3.17536e-05	40.179
mmu-miR-125a-5p	Hsdl1	4.09969	45.7607	36.7325	40.5048
mmu-miR-125a-5p	Irak3	57.4176	41.4668	3.17536e-05	41.0256
mmu-miR-125a-5p	Fam115c	72.7823	22.6499	31.3254	41.602
mmu-miR-125a-5p	Psat1	65.0275	32.794	3.17536e-05	41.7579
mmu-miR-125a-5p	Cdh7	39.5195	51.3453	21.7235	41.7938
mmu-miR-125a-5p	Nat9	1.21837	62.9142	3.17536e-05	41.8381
mmu-miR-125a-5p	Nrp1	19.4403	24.0736	4.51244	41.9218
mmu-miR-125a-5p	Luzp1	4.81236	19.8221	89.6705	42.1256
mmu-miR-125a-5p	Ubqln1	26.8175	25.2007	3.17536e-05	42.1562
mmu-miR-125a-5p	Fryl	26.4591	26.0199	74.7941	42.3516
mmu-miR-125a-5p	Zfp324	7.21024	8.80461	3.17536e-05	42.6721
mmu-miR-125a-5p	Fam177a	35.0449	10.917	3.17536e-05	42.717
mmu-miR-125a-5p	Vat1	24.665	41.814	28.2864	43.0659
mmu-miR-125a-5p	Acacb	1.6471	21.2842	42.1175	43.5784
mmu-miR-125a-5p	Ets2	0.502529	61.0593	3.17536e-05	43.6782
mmu-miR-125a-5p	Egflam	25.8913	27.111	43.5125	43.9467
mmu-miR-125a-5p	Kcnmb2	42.1208	23.9048	6.46824	43.9847
mmu-miR-125a-5p	Mef2d	15.679	47.5946	81.5511	44.1211
mmu-miR-125a-5p	F930017D23Rik	28.6222	49.4433	81.2277	44.1279
mmu-miR-125a-5p	Pus7	29.8246	29.2807	3.17536e-05	44.16
mmu-miR-125a-5p	C230052I12Rik	15.5762	41.0409	3.17536e-05	44.179
mmu-miR-125a-5p	Lbh	34.0115	22.5211	99.5073	44.3431
mmu-miR-125a-5p	Polm	50.3287	79.4888	71.4971	44.4417
mmu-miR-125a-5p	En2	3.17717	5.38202	20.457	44.5206
mmu-miR-125a-5p	Arl15	53.8667	18.7853	95.1561	44.5425
mmu-miR-125a-5p	Tnfrsf11a	45.7354	9.92503	31.2546	44.5874
mmu-miR-125a-5p	Kcnh4	9.53204	53.7331	4.23215	44.62
mmu-miR-125a-5p	Rac3	0.167203	58.6914	67.9437	44.855
mmu-miR-125a-5p	Ccdc137	49.4089	11.1277	44.3006	44.9841
mmu-miR-125a-5p	Aff1	18.719	12.718	12.9318	45.0683
mmu-miR-125a-5p	Akap11	80.9517	18.7112	38.1503	45.3379
mmu-miR-125a-5p	Pla2g6	8.88162	84.1538	28.4279	45.3529
mmu-miR-125a-5p	Prkrir	22.8038	50.3266	15.6414	45.8692
mmu-miR-125a-5p	Ffar2	15.1577	32.2877	21.2045	45.889
mmu-miR-125a-5p	Melk	32.8025	62.0214	3.17536e-05	46.0788
mmu-miR-125a-5p	Oas1h	34.2107	43.7187	3.17536e-05	46.4728
mmu-miR-125a-5p	Phkg2	19.3713	74.331	65.5305	46.4745
mmu-miR-125a-5p	Cacng4	17.7289	9.26137	17.907	46.564
mmu-miR-125a-5p	Gtpbp3	7.41536	51.1053	40.7756	47.3817
mmu-miR-125a-5p	Neil2	11.2084	18.827	50.8112	47.486
mmu-miR-125a-5p	Sec14l3	35.3158	19.8877	13.413	47.5779
mmu-miR-125a-5p	Six5	23.7883	30.58	19.4807	47.6777
mmu-miR-125a-5p	Slc4a1	29.6515	13.758	21.3014	47.779
mmu-miR-125a-5p	Riiad1	12.0371	73.0232	10.1707	47.9879
mmu-miR-125a-5p	Atp8a2	26.6236	75.3347	3.17536e-05	48.0408
mmu-miR-125a-5p	Poldip2	16.0783	17.9064	82.1612	48.1968
mmu-miR-125a-5p	1700066B19Rik	19.8632	6.00808	39.8126	48.2631
mmu-miR-125a-5p	Sun1	64.4989	22.5188	90.8618	48.3012
mmu-miR-125a-5p	Rnd1	51.1564	8.53747	41.611	48.315
mmu-miR-125a-5p	Ptger2	54.037	46.0001	13.7546	48.6145
mmu-miR-125a-5p	Tyr	20.5271	48.8701	26.41	48.9011
mmu-miR-125a-5p	Slc6a17	14.8345	33.5041	95.2894	48.9154
mmu-miR-125a-5p	Lias	34.0276	30.4111	33.1237	48.9962
mmu-miR-125a-5p	Rrnad1	63.943	31.1697	99.4724	49.0452
mmu-miR-125a-5p	Aloxe3	37.3344	58.4515	43.7597	49.0512
mmu-miR-125a-5p	Ska1	62.1634	15.5011	82.3022	49.5285
mmu-miR-125a-5p	Bcl2l12	50.5919	97.8528	74.2093	49.7453
mmu-miR-125a-5p	Cln5	3.4753	17.5331	1.49198	49.9603
mmu-miR-125a-5p	Fndc7	17.1267	21.5187	50.6192	50.0806
mmu-miR-125a-5p	Map4k2	15.4745	31.9064	11.8351	50.1708
mmu-miR-125a-5p	Arrdc4	65.5935	14.6335	99.3703	50.2397
mmu-miR-125a-5p	Spryd4	37.2878	36.6803	5.92478	50.3468
mmu-miR-125a-5p	Eif4e2	45.8013	27.1533	20.1212	50.6949
mmu-miR-125a-5p	Dhx58	10.7468	72.5094	3.17536e-05	50.8088
mmu-miR-125a-5p	D4Ertd22e	11.4473	63.5905	93.6079	50.8662
mmu-miR-125a-5p	Pgam1	10.3227	39.9566	3.17536e-05	50.8993
mmu-miR-125a-5p	Pfdn1	11.3401	27.2495	20.3924	51.0839
mmu-miR-125a-5p	H60c	43.2711	24.0986	3.17536e-05	51.2935
mmu-miR-125a-5p	Kdm3b	5.82842	15.9068	3.17536e-05	51.398
mmu-miR-125a-5p	9230019H11Rik	44.3457	23.3785	3.17536e-05	51.5048
mmu-miR-125a-5p	Syne1	70.7234	8.66671	3.17536e-05	51.983
mmu-miR-125a-5p	Nxn	19.6575	12.3943	99.1167	52.0958
mmu-miR-125a-5p	Sez6	33.4111	86.8741	70.852	52.2427
mmu-miR-125a-5p	Scn8a	17.6552	65.3935	47.973	52.3044
mmu-miR-125a-5p	Slc4a3	39.5702	19.1054	80.3075	52.3432
mmu-miR-125a-5p	Olfr524	58.6111	89.5666	3.17536e-05	52.4154
mmu-miR-125a-5p	Lcor	44.7232	24.5892	86.2199	52.4418
mmu-miR-125a-5p	Csta	16.1083	32.1113	3.17536e-05	52.6965
mmu-miR-125a-5p	Shpk	20.2133	46.2172	87.4641	52.7715
mmu-miR-125a-5p	Mcam	12.464	26.9793	10.123	52.8598
mmu-miR-125a-5p	Igfbpl1	6.38034	53.1207	69.2003	52.8725
mmu-miR-125a-5p	Gm7276	25.9652	54.019	68.3156	52.9116
mmu-miR-125a-5p	6330578E17Rik	72.5551	11.9578	68.2216	53.0119
mmu-miR-125a-5p	Synj1	23.4603	41.6631	3.17536e-05	53.0681
mmu-miR-125a-5p	Cxxc1	35.2373	66.9342	3.17536e-05	53.2149
mmu-miR-125a-5p	Lamp3	41.7878	27.4842	3.17536e-05	53.303
mmu-miR-125a-5p	Gm2a	49.9393	25.8423	50.4957	53.4965
mmu-miR-125a-5p	Znrf1	45.5858	39.5746	91.6396	53.822
mmu-miR-125a-5p	9030617O03Rik	22.2358	16.826	29.0212	53.9412
mmu-miR-125a-5p	Rabep2	1.0849	53.3748	94.4295	53.9514
mmu-miR-125a-5p	Nhs	45.8697	25.437	73.5812	54.2543
mmu-miR-125a-5p	Abca3	12.0252	20.6381	8.98526	54.2633
mmu-miR-125a-5p	Zyg11b	46.9392	15.6186	27.1027	54.2822
mmu-miR-125a-5p	Prl3a1	30.9573	50.0739	3.17536e-05	54.4317
mmu-miR-125a-5p	Myl12a	17.059	63.9099	3.17536e-05	54.4588
mmu-miR-125a-5p	Tmem59l	7.34693	64.8832	3.17536e-05	54.5631
mmu-miR-125a-5p	Olfr613	34.6376	26.6022	3.17536e-05	54.6041
mmu-miR-125a-5p	Rc3h2	25.5408	63.5736	65.6478	54.6091
mmu-miR-125a-5p	Aldh4a1	4.6004	35.7285	27.8241	54.8829
mmu-miR-125a-5p	Copg	32.4639	63.9784	3.17536e-05	54.8897
mmu-miR-125a-5p	P4ha1	31.1692	12.6869	65.7495	54.9691
mmu-miR-125a-5p	Dedd2	11.8196	18.6795	3.17536e-05	55.6134
mmu-miR-125a-5p	Esrp1	39.0106	48.3104	66.1285	55.6593
mmu-miR-125a-5p	Tgfbr1	72.4098	9.79531	94.7133	55.6797
mmu-miR-125a-5p	Slc24a2	65.8053	2.06157	99.2621	56.1702
mmu-miR-125a-5p	Tmem180	5.89838	65.6386	99.7415	56.5832
mmu-miR-125a-5p	Parvg	46.8402	71.6873	68.3598	56.6032
mmu-miR-125a-5p	Anp32e	24.1725	61.7269	3.17536e-05	56.7318
mmu-miR-125a-5p	Ebf4	15.4149	49.9133	98.5734	56.9335
mmu-miR-125a-5p	Gm20431	22.3306	69.9678	57.7571	57.0087
mmu-miR-125a-5p	Entpd3	14.8964	51.8506	66.1772	57.1506
mmu-miR-125a-5p	Zfp449	44.0452	21.8905	3.17536e-05	57.1523
mmu-miR-125a-5p	Tox	31.1444	35.3337	83.4561	57.6186
mmu-miR-125a-5p	Hnmt	37.7111	70.0381	3.17536e-05	57.6784
mmu-miR-125a-5p	Tle3	17.8722	49.8598	99.7929	57.7708
mmu-miR-125a-5p	B430203G13Rik	86.8418	16.9802	3.17536e-05	57.8393
mmu-miR-125a-5p	Chl1	62.4232	13.1472	78.3641	58.0256
mmu-miR-125a-5p	Gm8890	9.67256	66.3193	3.17536e-05	58.2105
mmu-miR-125a-5p	Klhl30	9.31835	46.6483	3.17536e-05	58.2882
mmu-miR-125a-5p	Zbtb44	11.8391	33.9048	70.3296	58.6131
mmu-miR-125a-5p	Slc37a2	45.6664	18.5926	26.5935	58.6593
mmu-miR-125a-5p	Atpbd4	7.0277	46.7952	3.17536e-05	58.7291
mmu-miR-125a-5p	Yod1	74.3383	31.9615	95.2161	58.8418
mmu-miR-125a-5p	Gm6460	15.0614	66.9459	3.17536e-05	59.0171
mmu-miR-125a-5p	Foxq1	86.3172	56.9237	96.7047	59.0419
mmu-miR-125a-5p	Dennd5b	38.3294	44.5844	90.5791	59.0428
mmu-miR-125a-5p	4933402N22Rik	14.6119	67.286	3.17536e-05	59.0619
mmu-miR-125a-5p	Lancl1	46.4893	42.4778	3.17536e-05	59.2856
mmu-miR-125a-5p	Pdzk1	18.3997	53.1578	14.0593	59.6935
mmu-miR-125a-5p	Ccnb3	60.308	94.3992	76.001	60.0201
mmu-miR-125a-5p	Rnf115	27.3626	52.5756	10.0022	60.2134
mmu-miR-125a-5p	Slc29a1	2.36469	50.0348	71.8741	60.2262
mmu-miR-125a-5p	Abcf1	11.1753	63.9728	3.17536e-05	60.7456
mmu-miR-125a-5p	Rnase6	62.1524	57.6959	3.17536e-05	60.7691
mmu-miR-125a-5p	Zpbp	40.0601	23.4426	55.2303	61.2425
mmu-miR-125a-5p	Marcks	6.68528	33.8697	8.0316	61.3475
mmu-miR-125a-5p	Slc7a4	52.9293	52.1117	3.17536e-05	61.7503
mmu-miR-125a-5p	Plagl1	33.8682	81.0085	89.1726	62.0409
mmu-miR-125a-5p	Clcn7	32.7294	33.7908	75.1318	62.0462
mmu-miR-125a-5p	Scaf11	72.883	22.062	99.0146	62.1319
mmu-miR-125a-5p	Vmn2r-ps128	52.0947	46.3439	3.17536e-05	62.245
mmu-miR-125a-5p	Ubn2	5.02628	62.9151	3.17536e-05	62.3089
mmu-miR-125a-5p	Eif5a2	12.3673	67.1379	3.17536e-05	62.4716
mmu-miR-125a-5p	Cyp2c38	39.5663	54.6433	3.17536e-05	62.4721
mmu-miR-125a-5p	Lrrc69	21.3929	76.3139	3.17536e-05	62.5675
mmu-miR-125a-5p	Pycr2	74.8358	40.5569	45.467	62.7208
mmu-miR-125a-5p	Ubn1	15.0818	35.8	98.9046	63.307
mmu-miR-125a-5p	Slc25a27	14.2109	58.9988	3.17536e-05	63.3861
mmu-miR-125a-5p	Xkr7	26.1408	47.1758	93.2895	63.4443
mmu-miR-125a-5p	Snx6	30.9651	63.2528	3.17536e-05	63.4492
mmu-miR-125a-5p	4930572O03Rik	31.5797	83.3067	3.17536e-05	63.4702
mmu-miR-125a-5p	4933411K16Rik	17.4639	64.8769	66.4225	63.5012
mmu-miR-125a-5p	Nckap5l	16.4848	72.368	93.3776	63.5066
mmu-miR-125a-5p	Prss16	10.4278	67.7578	24.8511	63.6003
mmu-miR-125a-5p	Pak2	60.6799	16.2336	55.3625	63.6025
mmu-miR-125a-5p	Sepsecs	16.7564	42.9331	98.7742	63.7376
mmu-miR-125a-5p	Hook1	43.8429	24.1105	99.0925	63.8393
mmu-miR-125a-5p	Slco1a5	34.0827	55.9033	15.7446	63.9931
mmu-miR-125a-5p	Bhmt-ps1	64.3144	69.998	3.17536e-05	64.3067
mmu-miR-125a-5p	Brwd3	50.8618	13.46	3.17536e-05	64.421
mmu-miR-125a-5p	Serpinb8	23.0782	44.6602	18.217	64.4931
mmu-miR-125a-5p	Rpl18a	2.00612	40.8	3.17536e-05	64.6414
mmu-miR-125a-5p	Gpx2	5.2865	70.3544	3.17536e-05	64.7934
mmu-miR-125a-5p	Lrrc30	25.5687	25.6409	27.7547	64.8678
mmu-miR-125a-5p	Hist1h4m	69.2256	79.6392	3.17536e-05	65.3484
mmu-miR-125a-5p	Bnip3l	5.49853	28.2467	56.5883	65.8146
mmu-miR-125a-5p	Hibadh	11.7153	74.1857	12.7833	65.824
mmu-miR-125a-5p	Chid1	33.0436	19.0983	50.9014	66.0212
mmu-miR-125a-5p	Lyrm1	25.8582	57.2617	78.8574	66.0572
mmu-miR-125a-5p	Atp8b4	1.88363	83.8692	3.17536e-05	66.3168
mmu-miR-125a-5p	Efha1	36.2476	31.7315	26.1149	66.3992
mmu-miR-125a-5p	Aym1	85.3696	79.9037	3.17536e-05	66.5342
mmu-miR-125a-5p	Xpr1	44.1399	22.8273	3.17536e-05	66.6678
mmu-miR-125a-5p	Sp4	46.1504	30.7011	3.17536e-05	66.7068
mmu-miR-125a-5p	Tubgcp6	50.878	72.6394	41.5999	66.7405
mmu-miR-125a-5p	2610034B18Rik	3.37543	47.9186	45.0705	67.0224
mmu-miR-125a-5p	Arsi	5.88673	41.6799	93.1907	67.0417
mmu-miR-125a-5p	Dcp1a	39.7865	30.2529	93.7919	67.3087
mmu-miR-125a-5p	Dhrs9	19.5823	60.5713	3.17536e-05	67.3655
mmu-miR-125a-5p	Fam102b	47.4751	27.875	80.6841	67.472
mmu-miR-125a-5p	Rnf170	65.9194	53.2963	23.3089	67.5358
mmu-miR-125a-5p	Abcg1	41.8744	15.089	99.7494	67.5452
mmu-miR-125a-5p	March1	67.4149	29.6593	54.1549	67.6625
mmu-miR-125a-5p	Tmem236	40.0769	40.1439	3.17536e-05	67.991
mmu-miR-125a-5p	2010011I20Rik	64.2886	25.4673	22.5143	68.0151
mmu-miR-125a-5p	Hipk2	63.2864	13.7106	96.852	68.0171
mmu-miR-125a-5p	Gm9934	31.6009	58.0058	40.148	68.3051
mmu-miR-125a-5p	Rb1cc1	54.3123	40.1627	14.2652	68.3631
mmu-miR-125a-5p	Klf4	42.3368	48.462	63.0014	68.3898
mmu-miR-125a-5p	Zfp185	27.7176	39.6683	3.17536e-05	68.5155
mmu-miR-125a-5p	B4galt3	20.5796	38.8667	34.9366	68.6217
mmu-miR-125a-5p	Cyp3a13	41.83	48.5253	3.17536e-05	68.7552
mmu-miR-125a-5p	BC048943	28.777	84.9878	40.4153	68.829
mmu-miR-125a-5p	Slit2	40.043	51.1993	34.9588	69.0172
mmu-miR-125a-5p	Spdyb	2.35766	86.3473	3.17536e-05	69.2239
mmu-miR-125a-5p	Pcbp2	59.9547	78.9909	88.6394	69.2249
mmu-miR-125a-5p	Siah2	29.635	76.3791	96.8902	69.4898
mmu-miR-125a-5p	Six4	70.5967	12.861	92.4968	69.5336
mmu-miR-125a-5p	Tmem167b	41.5313	38.3153	94.3552	69.8334
mmu-miR-125a-5p	Socs6	60.9142	31.7932	5.94863	69.8952
mmu-miR-125a-5p	Ikzf5	82.3889	30.9634	88.7913	69.8989
mmu-miR-125a-5p	M6pr	6.92399	71.9713	98.5644	69.9721
mmu-miR-125a-5p	Grp	32.3085	81.5359	3.17536e-05	70.1637
mmu-miR-125a-5p	Tmprss11a	31.8681	35.4546	55.4543	70.2122
mmu-miR-125a-5p	Neo1	55.4883	42.653	98.2593	70.2218
mmu-miR-125a-5p	Phf23	5.79117	77.1964	85.7013	70.2398
mmu-miR-125a-5p	4921513D23Rik	40.6037	16.9726	3.17536e-05	70.3331
mmu-miR-125a-5p	Prkra	42.8457	76.934	94.3824	70.428
mmu-miR-125a-5p	D6Wsu163e	74.1489	82.379	27.1268	70.504
mmu-miR-125a-5p	Wdr47	60.4387	42.9981	9.43994	70.7786
mmu-miR-125a-5p	Slc10a4	34.5566	70.8393	47.4557	70.8972
mmu-miR-125a-5p	Pde5a	36.9289	42.1169	28.4713	71.1649
mmu-miR-125a-5p	Epo	50.9858	62.465	30.7144	71.1997
mmu-miR-125a-5p	Vezf1	58.3239	57.3406	58.9428	71.4659
mmu-miR-125a-5p	BC046331	25.6406	75.739	81.5046	71.7647
mmu-miR-125a-5p	Rptor	3.14678	33.5987	45.2335	71.9451
mmu-miR-125a-5p	Kremen2	9.80354	45.8169	16.3049	71.9816
mmu-miR-125a-5p	Atp7b	20.8141	46.4909	54.4259	72.2858
mmu-miR-125a-5p	9230109A22Rik	81.3235	60.6657	3.17536e-05	72.3219
mmu-miR-125a-5p	Stxbp5l	69.6985	66.7974	80.2378	72.3805
mmu-miR-125a-5p	Gm5065	10.5274	58.9072	3.17536e-05	72.3907
mmu-miR-125a-5p	Tapt1	8.31309	67.944	28.6964	72.6004
mmu-miR-125a-5p	Ubr2	29.9214	50.2869	97.0349	72.6573
mmu-miR-125a-5p	Otud6b	3.75206	45.5283	19.1083	73.0193
mmu-miR-125a-5p	Mboat7	81.4965	75.0036	95.4019	73.2164
mmu-miR-125a-5p	Nup54	20.6139	82.1834	3.17536e-05	73.2931
mmu-miR-125a-5p	Sult4a1	22.6982	43.4474	98.1462	73.3218
mmu-miR-125a-5p	Pear1	2.96516	64.172	42.6332	73.3791
mmu-miR-125a-5p	Rasal2	66.815	12.2351	98.9033	73.5375
mmu-miR-125a-5p	Xlr3a	47.3238	51.1221	3.17536e-05	73.6713
mmu-miR-125a-5p	Rad54l2	40.0572	51.9145	92.2807	73.9101
mmu-miR-125a-5p	Sncb	14.2686	80.2469	5.24074	74.214
mmu-miR-125a-5p	Lrrc36	4.99513	98.6844	3.17536e-05	74.3319
mmu-miR-125a-5p	Sbno1	38.9702	23.3795	99.7184	74.3355
mmu-miR-125a-5p	Foxi2	50.8485	47.6103	26.1092	74.4773
mmu-miR-125a-5p	Matn3	39.8517	68.6978	3.17536e-05	74.5107
mmu-miR-125a-5p	Pdia3	68.1168	39.6491	27.5308	74.5448
mmu-miR-125a-5p	Pklr	10.9318	65.6669	55.6944	74.6124
mmu-miR-125a-5p	Oas1f	37.8564	90.8759	3.17536e-05	74.6971
mmu-miR-125a-5p	Upk3b	43.6649	38.6181	41.2531	75.0164
mmu-miR-125a-5p	A830073O21Rik	28.8879	70.6149	85.2305	75.3733
mmu-miR-125a-5p	Rab40c	44.9687	80.8783	85.4079	75.5725
mmu-miR-125a-5p	Zfyve19	3.24151	76.2709	3.17536e-05	75.6463
mmu-miR-125a-5p	Lhx8	80.4585	87.4888	60.6982	75.6989
mmu-miR-125a-5p	Atp8b5	23.0435	86.726	75.5341	75.72
mmu-miR-125a-5p	Mgl2	15.0005	84.6738	3.17536e-05	75.7482
mmu-miR-125a-5p	Smad2	78.9917	51.7066	80.6748	75.8231
mmu-miR-125a-5p	Pcp4l1	47.7812	65.8947	95.2367	75.9071
mmu-miR-125a-5p	Zfp30	58.1537	53.7103	27.0819	75.9308
mmu-miR-125a-5p	Ttf2	23.0067	71.8146	29.1136	76.0932
mmu-miR-125a-5p	Ppp2ca	80.4575	18.1894	93.7912	76.0969
mmu-miR-125a-5p	C77370	53.9859	46.8976	70.9853	76.1492
mmu-miR-125a-5p	Lpar4	72.9276	53.9622	97.4878	76.1641
mmu-miR-125a-5p	Entpd5	21.638	43.7459	12.3062	76.4133
mmu-miR-125a-5p	Ube2k	57.6049	46.1559	93.4437	76.4573
mmu-miR-125a-5p	Hrk	21.7073	18.3657	94.28	76.4626
mmu-miR-125a-5p	Cdkn2aip	83.1213	66.4308	53.6292	76.4902
mmu-miR-125a-5p	Commd10	29.3505	94.713	35.4226	76.753
mmu-miR-125a-5p	Ankrd50	16.9017	61.0486	98.4833	76.8179
mmu-miR-125a-5p	Acsm2	96.1375	37.4802	24.5142	76.8327
mmu-miR-125a-5p	Il5	46.2127	91.8326	19.2029	76.9164
mmu-miR-125a-5p	9130221H12Rik	11.234	86.8861	17.9481	76.991
mmu-miR-125a-5p	Psd4	11.237	32.9773	71.9466	77.1179
mmu-miR-125a-5p	Polr2j	19.4679	84.2904	3.17536e-05	77.3385
mmu-miR-125a-5p	Zmat5	26.4413	91.2139	3.17536e-05	77.6949
mmu-miR-125a-5p	Cdh3	31.5836	53.3562	3.17536e-05	77.791
mmu-miR-125a-5p	Fras1	54.1477	45.0992	21.2558	77.801
mmu-miR-125a-5p	Ces1e	24.2417	94.1535	3.17536e-05	77.8259
mmu-miR-125a-5p	Esyt1	45.7939	81.905	97.7166	77.8282
mmu-miR-125a-5p	Tmem194b	12.8813	72.7058	65.3983	77.8779
mmu-miR-125a-5p	Nap1l1	33.2047	72.6868	68.2503	77.9274
mmu-miR-125a-5p	Kcnh3	3.83459	73.9483	82.7965	78.0741
mmu-miR-125a-5p	Epha7	50.6032	67.182	72.6568	78.2691
mmu-miR-125a-5p	Wasf3	15.51	55.4547	3.17536e-05	78.5541
mmu-miR-125a-5p	Rpl7l1	56.9183	50.6099	44.6766	78.699
mmu-miR-125a-5p	Chm	70.1376	82.289	93.5217	78.7847
mmu-miR-125a-5p	Kpna1	61.4938	65.2393	6.88453	78.8486
mmu-miR-125a-5p	Pde7a	63.7955	47.4775	93.5494	78.9798
mmu-miR-125a-5p	Ninj1	2.70776	86.6989	93.841	79.115
mmu-miR-125a-5p	Rgs17	31.5343	46.6596	82.0074	79.1471
mmu-miR-125a-5p	Pilrb2	41.6437	65.5565	3.17536e-05	79.3929
mmu-miR-125a-5p	Ptprb	24.3457	28.8095	75.5177	79.4496
mmu-miR-125a-5p	D10Jhu81e	34.8315	89.656	3.17536e-05	79.4882
mmu-miR-125a-5p	Rassf3	61.673	45.2747	98.5854	79.5643
mmu-miR-125a-5p	Sox1	34.7912	60.6712	35.2113	79.667
mmu-miR-125a-5p	Abcb7	43.5622	68.966	64.9323	79.7065
mmu-miR-125a-5p	Bcas1	14.7638	62.5354	50.1136	79.7211
mmu-miR-125a-5p	4932442L08Rik	59.0925	87.623	3.17536e-05	79.824
mmu-miR-125a-5p	Xiap	45.4378	86.4362	3.17536e-05	79.8803
mmu-miR-125a-5p	Dapk1	0.0379996	71.7759	3.17536e-05	80.2167
mmu-miR-125a-5p	BC013712	14.2713	56.69	3.17536e-05	80.3204
mmu-miR-125a-5p	Arih1	54.0045	32.6235	10.5853	80.3391
mmu-miR-125a-5p	Trub1	22.4139	65.2622	3.17536e-05	80.5879
mmu-miR-125a-5p	Tns3	55.3245	78.7017	58.9337	80.598
mmu-miR-125a-5p	Opalin	11.0502	94.7593	53.8044	80.8698
mmu-miR-125a-5p	Dlec1	7.39483	96.3578	3.17536e-05	81.0828
mmu-miR-125a-5p	Vtcn1	10.0378	89.2864	3.17536e-05	81.1856
mmu-miR-125a-5p	Rorb	66.9359	34.4013	97.7644	81.2558
mmu-miR-125a-5p	Adnp2	25.2045	78.9034	3.17536e-05	81.3018
mmu-miR-125a-5p	Cpeb3	35.5547	87.9144	77.7569	81.3694
mmu-miR-125a-5p	Akr1c14	11.601	78.8743	3.17536e-05	81.3788
mmu-miR-125a-5p	Akap10	45.6219	78.1426	83.6221	81.5663
mmu-miR-125a-5p	5830403L16Rik	40.5709	79.0812	3.17536e-05	81.6778
mmu-miR-125a-5p	Il6ra	46.261	59.1574	26.4295	81.8761
mmu-miR-125a-5p	Gls	40.8055	73.97	98.8113	81.8853
mmu-miR-125a-5p	Mtap9	71.7467	41.1553	85.6005	82.0028
mmu-miR-125a-5p	Aqp3	62.9654	87.3745	84.0034	82.0089
mmu-miR-125a-5p	Rgs5	43.7914	28.7515	70.2239	82.1102
mmu-miR-125a-5p	Wdr89	30.2696	87.6634	3.17536e-05	82.2172
mmu-miR-125a-5p	Vac14	11.1031	66.0627	95.7151	82.2649
mmu-miR-125a-5p	Xk	18.4849	68.7599	3.17536e-05	82.3306
mmu-miR-125a-5p	Synb	64.2917	48.2763	3.17536e-05	82.4187
mmu-miR-125a-5p	Kcng3	37.6762	82.0535	79.9554	82.4713
mmu-miR-125a-5p	Anapc16	51.9039	70.1026	29.7038	82.7919
mmu-miR-125a-5p	AC164099.1	29.5634	93.0181	3.17536e-05	82.9383
mmu-miR-125a-5p	Olfr1389	76.0757	96.0512	3.17536e-05	83.1055
mmu-miR-125a-5p	6330408A02Rik	10.5165	65.3722	24.5512	83.2873
mmu-miR-125a-5p	Smyd5	34.659	62.4583	43.9821	83.4284
mmu-miR-125a-5p	Ezh1	15.6726	68.4601	91.8737	83.4542
mmu-miR-125a-5p	Elovl4	49.6743	90.0616	13.21	83.5115
mmu-miR-125a-5p	Ces2e	44.5798	94.0783	3.17536e-05	83.5865
mmu-miR-125a-5p	Ceacam2	25.0444	45.8829	3.17536e-05	83.6279
mmu-miR-125a-5p	Mtfp1	3.29438	74.4836	89.6048	83.6664
mmu-miR-125a-5p	Vamp8	87.4171	80.0572	52.6724	83.8319
mmu-miR-125a-5p	Ppp1r16a	35.0372	83.0329	95.5726	83.9616
mmu-miR-125a-5p	Ccdc126	26.8991	93.538	59.1976	84.0618
mmu-miR-125a-5p	Zbtb34	52.5359	62.8328	11.1065	84.1364
mmu-miR-125a-5p	Gfod1	40.6819	52.1338	70.905	84.4633
mmu-miR-125a-5p	Fndc3b	41.7112	77.9093	83.1032	84.6442
mmu-miR-125a-5p	Fam76a	29.1859	93.2507	94.1749	84.6565
mmu-miR-125a-5p	Ikzf3	70.0935	47.0317	50.5032	84.6952
mmu-miR-125a-5p	Usp2	37.7734	74.3884	98.6614	84.7151
mmu-miR-125a-5p	Sec22b	42.321	72.1797	96.8039	84.9691
mmu-miR-125a-5p	Itga7	18.4349	85.1942	92.3678	85.0076
mmu-miR-125a-5p	Ndfip2	82.4009	97.698	88.7937	85.1567
mmu-miR-125a-5p	Dusp23	26.8751	60.9904	38.847	85.2243
mmu-miR-125a-5p	Numa1	5.21738	57.5997	9.97257	85.2575
mmu-miR-125a-5p	Ttc38	24.5037	53.3921	46.0666	85.2934
mmu-miR-125a-5p	6430550D23Rik	23.7791	69.8454	86.9865	85.312
mmu-miR-125a-5p	Nkain3	55.6185	73.3517	46.3195	85.6049
mmu-miR-125a-5p	Slco2b1	31.7642	73.4662	44.2847	85.8893
mmu-miR-125a-5p	Cspg4	59.7876	69.0214	39.7244	85.9171
mmu-miR-125a-5p	Fabp12	35.0198	70.2645	38.2973	86.107
mmu-miR-125a-5p	E030011O05Rik	25.6156	74.2613	3.17536e-05	86.1869
mmu-miR-125a-5p	Syn2	29.0496	73.6295	99.3209	86.2831
mmu-miR-125a-5p	Rhebl1	18.9011	83.5223	18.8238	86.457
mmu-miR-125a-5p	Jrk	42.4097	27.9514	52.7083	86.5543
mmu-miR-125a-5p	Slc5a1	24.438	73.3032	33.6505	86.6878
mmu-miR-125a-5p	Rps6ka1	55.6885	46.2624	96.1797	86.798
mmu-miR-125a-5p	Tbc1d1	26.2395	56.3904	99.943	86.8364
mmu-miR-125a-5p	Bbx	31.9882	68.131	70.0914	86.8461
mmu-miR-125a-5p	Vangl1	57.8635	72.0277	26.4647	86.8909
mmu-miR-125a-5p	Ccnjl	84.7024	74.2389	99.6964	86.9724
mmu-miR-125a-5p	N4bp2l1	68.5899	89.6018	25.5905	86.9816
mmu-miR-125a-5p	Dazl	40.2902	99.6989	3.17536e-05	86.9926
mmu-miR-125a-5p	Fut1	41.3608	43.6775	99.7745	87.1364
mmu-miR-125a-5p	Prss33	66.0616	67.9207	3.17536e-05	87.1836
mmu-miR-125a-5p	Gli3	69.3785	46.4347	62.9494	87.6767
mmu-miR-125a-5p	Cnot1	14.143	88.3431	3.17536e-05	87.7087
mmu-miR-125a-5p	Rhot2	9.90233	74.4473	99.0058	87.76
mmu-miR-125a-5p	Scly	45.7254	75.2899	99.169	87.8434
mmu-miR-125a-5p	Pou2f1	77.8903	25.1945	95.7271	88.2112
mmu-miR-125a-5p	C4b	15.9117	80.6493	3.17536e-05	88.2351
mmu-miR-125a-5p	Ldlrad3	38.874	78.7259	92.3635	88.3111
mmu-miR-125a-5p	Ythdf2	16.5112	75.6719	51.725	88.8343
mmu-miR-125a-5p	5430435G22Rik	25.1769	64.8231	56.2588	88.845
mmu-miR-125a-5p	Mrgprx2	37.611	65.3365	3.17536e-05	88.9146
mmu-miR-125a-5p	Dnajc10	55.2912	82.6296	97.6484	89.2263
mmu-miR-125a-5p	Wdr55	28.5213	94.833	75.7754	89.3343
mmu-miR-125a-5p	Syt7	16.0979	32.8711	73.7506	89.3981
mmu-miR-125a-5p	Gm10097	55.879	46.9526	11.4363	89.607
mmu-miR-125a-5p	Ccnj	48.8041	55.8856	3.17536e-05	89.7247
mmu-miR-125a-5p	Tex9	95.887	60.2716	3.17536e-05	89.7499
mmu-miR-125a-5p	Fut9	74.9995	25.578	90.377	89.7919
mmu-miR-125a-5p	Il28ra	53.6145	74.4731	70.6244	89.9047
mmu-miR-125a-5p	Myt1	46.6532	67.0341	92.3046	89.9557
mmu-miR-125a-5p	Ppif	41.6154	92.3679	85.5836	90.1698
mmu-miR-125a-5p	1810063B07Rik	37.8124	64.0732	37.1841	90.1896
mmu-miR-125a-5p	Prrc2b	40.2361	84.3299	40.2019	90.1962
mmu-miR-125a-5p	Lnpep	55.5443	79.9193	97.8138	90.2778
mmu-miR-125a-5p	Cyld	6.72056	78.7524	38.9167	90.7049
mmu-miR-125a-5p	Gltpd2	19.4215	87.2538	3.17536e-05	90.7738
mmu-miR-125a-5p	Tmprss13	23.783	53.4309	99.7749	90.7882
mmu-miR-125a-5p	Fcgr1	29.2839	80.7785	26.4771	91.0054
mmu-miR-125a-5p	Taf9b	66.1436	76.9536	81.8079	91.0264
mmu-miR-125a-5p	Adcy6	21.3239	73.8034	25.238	91.2018
mmu-miR-125a-5p	Cyb5rl	71.189	61.254	86.1123	91.3012
mmu-miR-125a-5p	Treml1	16.8768	97.6153	3.15949	91.5412
mmu-miR-125a-5p	Ptafr	14.7261	77.2194	3.17536e-05	91.6241
mmu-miR-125a-5p	Srebf2	9.9271	79.2722	95.0244	91.7829
mmu-miR-125a-5p	Cyhr1	12.6921	69.0679	66.3467	91.891
mmu-miR-125a-5p	Cldn10	33.6001	78.8135	42.034	91.9295
mmu-miR-125a-5p	Nmnat1	20.0985	95.784	40.0939	92.0824
mmu-miR-125a-5p	Was	45.333	80.5901	3.17536e-05	92.401
mmu-miR-125a-5p	Peli2	49.6954	65.3375	99.6692	92.5741
mmu-miR-125a-5p	Pphln1	60.2281	90.1924	34.6272	92.6223
mmu-miR-125a-5p	C030030A07Rik	68.9797	85.4073	30.7279	92.6289
mmu-miR-125a-5p	Znrf3	52.4211	49.7054	98.1808	92.6763
mmu-miR-125a-5p	Hrh4	25.3812	97.6915	3.17536e-05	92.7234
mmu-miR-125a-5p	Ly86	28.508	94.5523	43.1332	92.8603
mmu-miR-125a-5p	Plb1	72.5953	92.6546	5.64884	93.0402
mmu-miR-125a-5p	Ccdc115	38.0215	92.5083	3.17536e-05	93.3467
mmu-miR-125a-5p	Zzz3	77.6363	54.9554	50.5219	93.3907
mmu-miR-125a-5p	Nrbf2	94.9506	98.1579	88.2474	93.4504
mmu-miR-125a-5p	Ncaph2	62.3372	89.7452	87.5465	93.6202
mmu-miR-125a-5p	Etv6	95.7598	27.5874	99.8637	93.7693
mmu-miR-125a-5p	Mrc1	71.2412	96.8883	33.8294	93.7848
mmu-miR-125a-5p	Grb10	37.5306	59.9584	99.7414	93.7856
mmu-miR-125a-5p	Mapk8ip3	21.5976	87.5319	72.3966	93.8609
mmu-miR-125a-5p	Arid1b	21.1975	95.6016	22.7731	93.904
mmu-miR-125a-5p	Gjc1	28.0479	94.0185	81.9785	93.9884
mmu-miR-125a-5p	Cotl1	12.1684	91.5268	19.0039	94.1063
mmu-miR-125a-5p	Gm11992	38.7612	93.221	3.17536e-05	94.3267
mmu-miR-125a-5p	Ern1	15.9042	83.6809	80.9314	94.3398
mmu-miR-125a-5p	Zfp518a	75.1026	94.3848	92.3429	94.3852
mmu-miR-125a-5p	Wdr5	10.1096	87.5408	26.1359	94.5861
mmu-miR-125a-5p	Zfp597	55.1036	96.181	70.6048	94.6101
mmu-miR-125a-5p	Pla2g2c	31.5893	57.395	38.3203	95.0406
mmu-miR-125a-5p	St6gal1	13.2633	76.9941	89.2647	95.1699
mmu-miR-125a-5p	Gpd1	52.1147	52.3073	72.6151	95.2952
mmu-miR-125a-5p	Zswim6	78.6216	88.7264	40.4863	95.3433
mmu-miR-125a-5p	Gabrr3	85.3828	94.5091	3.17536e-05	95.361
mmu-miR-125a-5p	1110002E22Rik	78.9395	58.6326	98.7584	95.3837
mmu-miR-125a-5p	Dnahc5	91.0057	86.0974	3.17536e-05	95.4448
mmu-miR-125a-5p	Ddrgk1	41.8517	92.9297	3.17536e-05	95.7324
mmu-miR-125a-5p	Gm949	59.7649	91.5517	53.2796	95.7588
mmu-miR-125a-5p	Tchp	16.793	95.8808	75.1634	95.8244
mmu-miR-125a-5p	Chrna2	48.7331	87.3389	74.6565	95.914
mmu-miR-125a-5p	1600012F09Rik	89.0871	68.3234	31.2618	95.9424
mmu-miR-125a-5p	Rnf213	79.742	74.8977	32.9509	96.0727
mmu-miR-125a-5p	Abhd3	73.9037	95.261	72.439	96.2319
mmu-miR-125a-5p	Tube1	41.0717	98.209	21.4696	96.4319
mmu-miR-125a-5p	Angel1	12.8567	81.7977	76.9072	96.534
mmu-miR-125a-5p	Slc25a15	23.4535	78.9858	40.2228	96.6143
mmu-miR-125a-5p	Gm9932	40.5653	91.8027	62.3618	96.9135
mmu-miR-125a-5p	Casz1	2.85936	99.5526	89.8982	97.1207
mmu-miR-125a-5p	Gas7	39.1923	55.2095	47.2669	97.2512
mmu-miR-125a-5p	Cpne2	84.3458	94.8771	89.8607	97.3885
mmu-miR-125a-5p	Tifab	50.6743	70.3157	69.7248	97.4474
mmu-miR-125a-5p	Gpr77	26.3763	86.4522	34.4392	97.5727
mmu-miR-125a-5p	BC043934	39.1914	93.0957	87.954	97.7178
mmu-miR-125a-5p	Zfp41	14.5086	95.7484	27.3834	97.8344
mmu-miR-125a-5p	Zfp397	65.8139	86.6797	88.7253	98.0101
mmu-miR-125a-5p	Uhrf1bp1	46.047	63.7581	92.326	98.0346
mmu-miR-125a-5p	Lrp4	21.9729	77.4951	99.5636	98.2269
mmu-miR-125a-5p	Tppp	36.5058	95.5485	72.7652	98.2638
mmu-miR-125a-5p	St6galnac5	51.6171	88.792	78.8522	98.3754
mmu-miR-125a-5p	Zfp148	84.6414	94.7327	64.2502	98.4394
mmu-miR-125a-5p	Klhl24	79.9601	94.2682	98.8703	98.4403
mmu-miR-125a-5p	Gpr116	62.0726	87.8602	89.5241	98.4513
mmu-miR-125a-5p	Tspan15	16.2902	96.8631	66.6335	98.6494
mmu-miR-125a-5p	Eif1ad	87.513	98.6671	61.188	98.7479
mmu-miR-125a-5p	Odf2	56.3958	97.2186	44.0832	98.7764
mmu-miR-125a-5p	Fam20b	54.4913	81.845	89.0225	98.9123
mmu-miR-125a-5p	Itfg3	13.5306	96.4301	88.5697	98.9406
mmu-miR-125a-5p	Agap1	52.4911	75.4872	37.7269	98.9506
mmu-miR-125a-5p	Ovol1	69.2732	98.9912	95.4031	99.0398
mmu-miR-125a-5p	B430306N03Rik	43.5162	95.9664	58.8465	99.4392
mmu-miR-125a-5p	Fam83h	51.1226	97.9702	98.2768	99.6659
mmu-miR-125a-5p	Grk1	25.9517	83.9253	84.6463	99.822
mmu-miR-125a-5p	Gpr17	34.5664	5.94196	36.6823	0.150214
mmu-miR-125a-5p	Pitpnm2	0.0596495	24.2287	26.4873	0.270007
mmu-miR-125a-5p	Ptpn14	43.9789	19.86	83.0478	0.339422
mmu-miR-125a-5p	Iqsec2	8.68149	11.2156	71.5096	0.43429
mmu-miR-125a-5p	Alx4	21.9851	17.0225	75.6783	0.450194
mmu-miR-125a-5p	C2cd4c	11.8258	4.53338	22.2914	0.572875
mmu-miR-125a-5p	Zfp316	4.67696	11.9901	35.1642	0.789639
mmu-miR-125a-5p	Gpr26	26.9658	3.70006	70.5651	0.824291
mmu-miR-125a-5p	Pacsin1	21.3105	28.2849	89.5174	1.05398
mmu-miR-125a-5p	Acot11	27.6632	22.3515	78.5429	1.29002
mmu-miR-125a-5p	Vipr1	3.41711	12.973	61.5607	1.67309
mmu-miR-125a-5p	Tbkbp1	10.3505	15.3494	4.7042	1.84749
mmu-miR-125a-5p	Nfic	12.5124	25.6267	11.1816	2.0075
mmu-miR-125a-5p	Rhoh	1.5558	29.6891	36.1623	2.21515
mmu-miR-125a-5p	Rap1gap2	52.3619	4.14094	57.7418	2.44645
mmu-miR-125a-5p	Dnajc27	10.5501	21.4302	77.9421	2.82388
mmu-miR-125a-5p	Ercc2	11.6405	25.1947	3.17536e-05	3.64051
mmu-miR-125a-5p	Kremen1	0.788537	0.227635	88.8912	3.65443
mmu-miR-125a-5p	Fktn	2.95265	5.61169	39.7092	3.77411
mmu-miR-125a-5p	Gpr89	9.35401	2.58372	30.3004	3.87655
mmu-miR-125a-5p	Cln8	17.3498	0.554653	31.0911	4.3622
mmu-miR-125a-5p	1810013D10Rik	6.94324	0.988039	34.8876	4.76637
mmu-miR-125a-5p	Gdf11	61.6409	20.5374	91.3644	4.81628
mmu-miR-125a-5p	1110018G07Rik	8.56911	28.5001	99.2298	5.12627
mmu-miR-125a-5p	Gmeb1	32.5498	27.8715	3.17536e-05	5.3835
mmu-miR-125a-5p	Scd2	4.63662	3.82805	3.17536e-05	5.44186
mmu-miR-125a-5p	Git2	22.4083	4.84669	16.1968	5.50889
mmu-miR-125a-5p	Sgsm1	9.99243	32.3595	47.7614	5.94294
mmu-miR-125a-5p	Cecr6	22.0638	23.9392	3.17536e-05	6.16013
mmu-miR-125a-5p	Stx17	2.25116	3.06864	20.2916	6.25418
mmu-miR-125a-5p	Dnajc5	16.5878	4.10371	66.6331	6.51339
mmu-miR-125a-5p	Mylk4	17.9444	1.19062	29.5248	6.60015
mmu-miR-125a-5p	2210016F16Rik	2.20135	11.696	3.17536e-05	6.6254
mmu-miR-125a-5p	Zfyve27	14.7305	9.45008	99.3582	6.86618
mmu-miR-125a-5p	Pdzd2	17.7796	1.08385	9.45166	7.07183
mmu-miR-125a-5p	Nol3	14.5827	23.6581	54.1924	7.45629
mmu-miR-125a-5p	Krt7	5.90209	1.13185	58.8309	7.73507
mmu-miR-125a-5p	Fam168a	50.2179	3.4604	16.7917	7.90617
mmu-miR-125a-5p	Prkab2	29.9548	27.8075	3.17536e-05	7.99678
mmu-miR-125a-5p	Asb1	61.4473	0.639219	51.8909	8.24727
mmu-miR-125a-5p	Rab11fip4	44.9561	3.78178	45.2679	8.31517
mmu-miR-125a-5p	Sh3kbp1	5.75476	3.49978	3.17536e-05	8.54761
mmu-miR-125a-5p	Tecpr1	0.868915	3.13956	56.392	9.31396
mmu-miR-125a-5p	Brsk2	58.5719	3.53907	83.3348	10.0421
mmu-miR-125a-5p	Ak5	1.56966	64.3532	3.17536e-05	10.2082
mmu-miR-125a-5p	Cml2	10.7004	8.53849	3.17536e-05	10.2188
mmu-miR-125a-5p	Dnlz	5.15642	17.7339	3.17536e-05	10.5823
mmu-miR-125a-5p	D430042O09Rik	4.01233	4.91919	20.2959	10.7072
mmu-miR-125a-5p	Fam84a	17.9173	5.89636	23.5317	10.9182
mmu-miR-125a-5p	Kcnip3	47.9281	22.1374	84.1762	11.1192
mmu-miR-125a-5p	Oasl1	19.9185	40.0601	3.17536e-05	11.4857
mmu-miR-125a-5p	9530068E07Rik	8.30219	23.6489	22.351	11.5012
mmu-miR-125a-5p	Pak6	26.403	20.1523	44.6296	11.6324
mmu-miR-125a-5p	Odz4	12.1025	15.3022	21.8538	11.9794
mmu-miR-125a-5p	4933440M02Rik	13.2736	6.84053	3.17536e-05	12.2794
mmu-miR-125a-5p	Coq4	6.87063	28.216	3.17536e-05	12.4347
mmu-miR-125a-5p	Gdpd5	4.74912	31.526	17.4263	12.7743
mmu-miR-125a-5p	Cd300lb	10.1436	8.38931	21.762	13.0027
mmu-miR-125a-5p	St3gal3	1.15764	9.20832	9.49122	13.2035
mmu-miR-125a-5p	Zfp219	4.52811	32.707	74.0051	13.5017
mmu-miR-125a-5p	Wash	1.05209	4.99042	3.17536e-05	13.6835
mmu-miR-125a-5p	Cdr2l	56.6007	25.1465	99.339	14.1377
mmu-miR-125a-5p	Prr15l	13.9066	16.8847	24.0502	14.2924
mmu-miR-125a-5p	Fblim1	37.6826	14.9564	3.17536e-05	14.3426
mmu-miR-125a-5p	Kpna7	39.458	36.7522	3.17536e-05	14.4232
mmu-miR-125a-5p	Prkar2a	3.40873	4.89415	23.8639	14.5307
mmu-miR-125a-5p	Rbm8a	26.7584	14.4948	98.9755	14.6631
mmu-miR-125a-5p	Tbl3	20.3423	0.935515	29.6734	14.8103
mmu-miR-125a-5p	Pik3c2b	6.69545	5.49452	86.152	14.8314
mmu-miR-125a-5p	C77080	30.9408	21.2581	98.9938	14.8772
mmu-miR-125a-5p	Itpr2	28.8295	9.20941	26.6831	14.9899
mmu-miR-125a-5p	Prodh2	51.5998	28.966	9.28377	15.198
mmu-miR-125a-5p	Ahsa2	15.4125	17.1691	42.2928	15.3328
mmu-miR-125a-5p	Serpine1	2.45109	9.57268	3.17536e-05	15.7035
mmu-miR-125a-5p	Amigo1	28.4045	17.5559	74.2248	15.7171
mmu-miR-125a-5p	Vps33a	25.5498	28.9223	58.2064	16.0042
mmu-miR-125a-5p	Zbtb4	41.1931	0.662971	97.6966	16.0961
mmu-miR-125a-5p	Stim1	1.00515	45.8365	36.3684	16.3478
mmu-miR-125a-5p	Zdhhc21	26.4734	3.41975	5.63884	16.6022
mmu-miR-125a-5p	Cdh23	12.1611	48.2972	3.17536e-05	16.6647
mmu-miR-125a-5p	Tsc22d4	10.3676	4.97022	52.6272	16.6797
mmu-miR-125a-5p	Mapre3	0.184159	15.8402	11.9997	17.0823
mmu-miR-125a-5p	Usp31	49.3051	2.79396	15.4722	17.0954
mmu-miR-125a-5p	Cd93	55.5484	18.177	52.8459	17.2215
mmu-miR-125a-5p	B4galt5	23.9831	1.79201	3.17536e-05	17.3037
mmu-miR-125a-5p	5031439G07Rik	32.4165	6.17691	19.2972	17.3152
mmu-miR-125a-5p	A230052G05Rik	1.65334	11.3163	20.1436	17.5347
mmu-miR-125a-5p	Surf4	15.4953	6.17135	68.8782	17.7017
mmu-miR-125a-5p	Raver1	47.6279	21.1541	73.4333	17.9901
mmu-miR-125a-5p	Rhbdd1	28.6796	6.51931	9.15158	19.0427
mmu-miR-125a-5p	Zfhx3	24.9458	25.7163	51.1268	19.0521
mmu-miR-125a-5p	Ercc8	18.5921	48.6899	53.4913	19.1542
mmu-miR-125a-5p	2210016L21Rik	3.87674	2.28821	3.17536e-05	19.2054
mmu-miR-125a-5p	1110008E08Rik	5.0888	60.7484	28.5938	19.4939
mmu-miR-125a-5p	Bach1	9.29629	3.75544	40.4521	19.5948
mmu-miR-125a-5p	Gng4	5.61435	10.6771	3.17536e-05	19.8218
mmu-miR-125a-5p	Mybl2	9.83361	11.1454	31.8792	19.9615
mmu-miR-125a-5p	Fndc5	22.2692	6.95337	17.0052	20.0201
mmu-miR-125a-5p	Wdr13	68.235	4.99625	3.17536e-05	20.3133
mmu-miR-125a-5p	Lhx4	26.9567	13.7547	97.3099	21.4476
mmu-miR-125a-5p	1500009C09Rik	31.9929	11.2182	73.0424	21.5284
mmu-miR-125a-5p	4930523C07Rik	24.1037	8.74378	58.2507	21.816
mmu-miR-125a-5p	D2Ertd750e	45.0505	4.18235	57.1889	21.9749
mmu-miR-125a-5p	Mxra7	36.7472	15.8034	84.3908	22.2545
mmu-miR-125a-5p	Camk2b	10.6044	34.0638	6.48168	22.4397
mmu-miR-125a-5p	Rab3gap2	54.6688	13.6038	93.229	22.4981
mmu-miR-125a-5p	Fam129a	42.8411	2.59672	40.223	22.6288
mmu-miR-125a-5p	Kdelr1	2.28164	38.7414	2.1548	22.6752
mmu-miR-125a-5p	Pigm	70.554	4.87874	29.7349	22.7823
mmu-miR-125a-5p	Phf21b	26.6887	8.58344	46.1843	22.8151
mmu-miR-125a-5p	Hoxc6	0.00150471	73.908	84.0348	23.0819
mmu-miR-125a-5p	Actr1b	7.60549	49.9126	20.8305	23.1703
mmu-miR-125a-5p	Igsf3	9.74072	27.7229	58.3696	23.3222
mmu-miR-125a-5p	Pard3b	50.8808	3.46975	58.5685	23.5481
mmu-miR-125a-5p	Fsbp	29.0556	13.3001	27.2836	23.6191
mmu-miR-125a-5p	Abr	11.6272	32.1997	89.614	23.9201
mmu-miR-125a-5p	Gsk3b	37.6145	6.56927	85.5656	24.0714
mmu-miR-125a-5p	N4bp3	1.58866	33.874	17.3353	24.1383
mmu-miR-125a-5p	Ipcef1	18.9366	33.3473	23.9104	24.292
mmu-miR-125a-5p	Gpr85	6.20364	45.6904	13.6169	24.3624
mmu-miR-125a-5p	Slc25a25	5.17428	13.269	76.2311	24.8119
mmu-miR-125a-5p	Edn3	6.18518	6.70066	8.72793	24.9603
mmu-miR-125a-5p	Wnt2b	14.8762	18.4741	86.2098	25.0633
mmu-miR-125a-5p	Car12	27.0905	27.6924	71.8748	25.0842
mmu-miR-125a-5p	Ppt2	9.95967	52.1804	1.5511	25.2406
mmu-miR-125a-5p	Abca1	13.4057	25.3961	19.3361	25.3399
mmu-miR-125a-5p	Tal1	2.89722	19.1805	98.9795	25.5907
mmu-miR-125a-5p	Elk1	5.12444	5.07182	3.17536e-05	25.6128
mmu-miR-125a-5p	Fam57b	1.49705	21.3675	9.3609	25.8395
mmu-miR-125a-5p	Srrm3	4.8655	25.2218	86.8857	25.8489
mmu-miR-125a-5p	Mtap7d1	5.62102	35.6398	15.9415	25.9311
mmu-miR-125a-5p	Dbndd1	1.87397	18.6076	3.17536e-05	26.3669
mmu-miR-125a-5p	A830007P12Rik	49.2546	9.72427	38.2565	26.5807
mmu-miR-125a-5p	Zfp213	3.83836	55.5655	3.17536e-05	26.7011
mmu-miR-125a-5p	Slc23a2	19.9797	35.5595	58.8285	26.7272
mmu-miR-125a-5p	Lamp1	14.604	38.9707	3.17536e-05	27.0584
mmu-miR-125a-5p	D930028M14Rik	8.73685	34.0735	46.7952	27.1178
mmu-miR-125a-5p	Ebf3	42.2829	28.0973	37.6032	27.2073
mmu-miR-125a-5p	Gnai3	26.4607	26.7159	18.596	27.3784
mmu-miR-125a-5p	Agap2	47.506	5.92012	54.6351	27.8774
mmu-miR-125a-5p	Dnajc18	15.1842	18.8254	99.3052	28.0011
mmu-miR-125a-5p	Samd5	55.7589	24.8421	3.17536e-05	28.466
mmu-miR-125a-5p	A630007B06Rik	42.6824	10.2002	3.17536e-05	28.8253
mmu-miR-125a-5p	Slc25a42	15.7917	18.952	40.0666	28.8808
mmu-miR-125a-5p	Plxdc2	56.0523	6.23028	22.6408	28.8875
mmu-miR-125a-5p	Phc3	38.706	9.6738	38.9887	28.9228
mmu-miR-125a-5p	Cinp	21.0653	27.9573	3.33588	29.0329
mmu-miR-125a-5p	Stk32c	8.88063	63.2529	3.17536e-05	29.2276
mmu-miR-125a-5p	Tusc2	6.23631	21.4824	38.6963	30.3132
mmu-miR-125a-5p	Clec4f	42.0839	26.9044	3.17536e-05	30.5522
mmu-miR-125a-5p	Tead2	17.1144	35.545	15.1697	30.7816
mmu-miR-125a-5p	Mfsd2b	19.2797	29.4435	46.1584	31.1427
mmu-miR-125a-5p	Sap18	29.5168	11.7626	24.586	31.292
mmu-miR-125a-5p	Kcnd1	38.5522	6.96843	83.5153	31.3216
mmu-miR-125a-5p	Gm106	22.7615	16.3801	32.3478	31.6278
mmu-miR-125a-5p	Pfkl	18.4177	10.3447	23.8718	31.6322
mmu-miR-125a-5p	Slc1a1	35.3486	13.5039	80.7206	31.8564
mmu-miR-125a-5p	Ptprg	22.7344	10.0698	94.3719	32.0037
mmu-miR-125a-5p	Kcnk5	17.5272	38.9594	76.9414	32.236
mmu-miR-125a-5p	Sfxn5	35.927	7.43973	76.4923	32.3037
mmu-miR-125a-5p	Papd7	7.65175	15.319	8.76905	32.42
mmu-miR-125a-5p	Antxr1	44.0072	9.39648	19.5446	32.8148
mmu-miR-125a-5p	Dpp3	1.53074	39.7422	4.93467	33.0416
mmu-miR-125a-5p	Zmat4	15.2521	9.74596	9.69587	33.0436
mmu-miR-125a-5p	9430015G10Rik	8.59107	10.3407	6.82973	33.248
mmu-miR-125a-5p	Ipo8	52.3377	11.1657	12.6698	33.6765
mmu-miR-125a-5p	Ogfr	0.112067	73.0281	11.0991	34.1161
mmu-miR-125a-5p	Hdc	47.3709	79.3165	96.0571	34.2448
mmu-miR-125a-5p	Wdr18	17.8153	31.1189	48.1596	34.4192
mmu-miR-125a-5p	Oas1d	34.4978	31.3716	3.17536e-05	34.5151
mmu-miR-125a-5p	Kcnab3	50.5118	35.8564	48.3828	34.9128
mmu-miR-125a-5p	Basp1	76.1427	46.6465	3.17536e-05	34.957
mmu-miR-125a-5p	Sap130	38.9853	30.2489	14.5623	35.2978
mmu-miR-125a-5p	Icos	62.2121	19.4247	34.3002	35.5001
mmu-miR-125a-5p	Adamts1	13.8514	26.3011	16.7893	35.8704
mmu-miR-125a-5p	Zc3hav1l	25.7719	1.52314	14.5148	36.0218
mmu-miR-125a-5p	Trappc5	22.1814	13.1025	60.1147	36.2311
mmu-miR-125a-5p	Ttc12	32.378	12.4055	15.101	36.3328
mmu-miR-125a-5p	Tmem63a	8.46398	23.5419	3.17536e-05	36.4149
mmu-miR-125a-5p	Rassf1	19.7962	28.6099	90.5143	36.609
mmu-miR-125a-5p	Osbpl3	52.3817	9.93868	9.69117	36.6683
mmu-miR-125a-5p	Dbt	46.1062	30.8281	3.17536e-05	36.967
mmu-miR-125a-5p	Kcnj16	11.7434	13.3732	3.17536e-05	37.0991
mmu-miR-125a-5p	Spred3	26.2749	15.9725	50.3211	37.1076
mmu-miR-125a-5p	Slc25a33	6.07398	49.8205	50.6976	37.3584
mmu-miR-125a-5p	Jmjd8	60.6479	1.85159	61.8827	37.4883
mmu-miR-125a-5p	Ccdc50	52.6935	7.12937	26.4908	38.2219
mmu-miR-125a-5p	Mapre1	33.0957	29.6527	38.8914	38.3236
mmu-miR-125a-5p	Mapk9	36.0288	56.1549	92.2362	38.3929
mmu-miR-125a-5p	Slc7a11	33.6595	37.5447	37.8938	38.4332
mmu-miR-125a-5p	Ftsj3	13.3148	60.48	36.5342	38.4629
mmu-miR-125a-5p	Nav2	36.5279	10.3617	96.7998	38.6637
mmu-miR-125a-5p	Anxa8	7.16791	25.3931	3.17536e-05	38.67
mmu-miR-125a-5p	Mtus2	36.3537	37.2038	99.8353	38.6935
mmu-miR-125a-5p	Arfgap2	11.7305	30.8307	22.749	38.9785
mmu-miR-125a-5p	Erp29	31.6423	4.88612	3.17536e-05	39.0134
mmu-miR-125a-5p	Speer4a	53.8512	19.3457	3.17536e-05	39.1434
mmu-miR-125a-5p	Lrrk1	0.127631	23.3476	92.5821	39.3729
mmu-miR-125a-5p	Capn5	17.3698	21.4913	74.6777	39.4391
mmu-miR-125a-5p	Pdik1l	20.6105	12.6555	62.2904	39.6966
mmu-miR-125a-5p	AB041803	20.6833	36.8924	13.1529	39.896
mmu-miR-125a-5p	F2rl3	24.4445	39.4839	3.17536e-05	39.9173
mmu-miR-125a-5p	Rabif	10.7042	17.5537	31.6718	39.9845
mmu-miR-125a-5p	Pcnx	20.9702	5.78226	8.66071	40.1499
mmu-miR-125a-5p	Igf2r	23.2328	21.3746	65.1596	40.1615
mmu-miR-125a-5p	Ctnnd2	5.77859	30.1887	4.56049	40.1892
mmu-miR-125a-5p	Cdk18	9.87185	43.1512	19.8142	40.3924
mmu-miR-125a-5p	Zfp511	5.26863	63.6069	13.4822	40.6228
mmu-miR-125a-5p	Gm1568	66.682	3.28225	88.5486	41.2306
mmu-miR-125a-5p	Vps29	1.88199	65.0012	3.17536e-05	41.626
mmu-miR-125a-5p	Rai1	8.02229	34.9095	51.4464	41.8489
mmu-miR-125a-5p	Ahcyl2	49.809	7.6763	8.71707	42.3811
mmu-miR-125a-5p	Trim39	37.7221	7.76706	28.1941	42.709
mmu-miR-125a-5p	Gdf2	7.19008	49.8937	57.9051	42.9544
mmu-miR-125a-5p	Gpr157	78.005	1.10722	40.4554	43.2735
mmu-miR-125a-5p	Slc47a1	16.912	44.5805	29.9277	43.4211
mmu-miR-125a-5p	Cd86	64.3781	25.5994	85.7629	43.4666
mmu-miR-125a-5p	Lingo3	7.41958	39.334	3.17536e-05	43.5406
mmu-miR-125a-5p	Pcsk2	4.54472	22.0697	68.3826	43.8682
mmu-miR-125a-5p	Commd2	48.3559	10.3352	48.7708	43.9887
mmu-miR-125a-5p	Mrap2	29.7636	31.0406	50.5361	44.221
mmu-miR-125a-5p	Slc46a1	8.43598	50.2668	92.9934	44.3751
mmu-miR-125a-5p	Itpr1	18.6804	61.2886	3.17536e-05	44.4724
mmu-miR-125a-5p	4632415K11Rik	2.91874	49.6971	3.17536e-05	44.4917
mmu-miR-125a-5p	Khdc1b	38.6819	9.24292	3.17536e-05	44.625
mmu-miR-125a-5p	Pik3cg	68.1381	30.9826	38.1823	44.6664
mmu-miR-125a-5p	Clip2	12.2843	15.9136	41.192	44.6664
mmu-miR-125a-5p	Gm5420	23.2157	31.3988	24.5858	44.8389
mmu-miR-125a-5p	Ovca2	45.2942	8.17423	61.7592	44.9252
mmu-miR-125a-5p	Nrg4	48.6118	39.5097	86.6622	45.106
mmu-miR-125a-5p	Mgat4a	71.4302	3.05349	99.534	45.1684
mmu-miR-125a-5p	Srp68	28.2349	44.5017	24.9609	45.3404
mmu-miR-125a-5p	Slamf6	25.4017	30.6568	25.9689	45.3677
mmu-miR-125a-5p	Swap70	18.2149	44.2017	3.17536e-05	45.4838
mmu-miR-125a-5p	Smcr7l	11.3784	37.9185	41.1273	45.523
mmu-miR-125a-5p	BC021891	7.36907	8.58251	5.52116	45.7922
mmu-miR-125a-5p	Golim4	51.935	47.9153	25.9054	45.8626
mmu-miR-125a-5p	Ddo	31.6943	17.3653	45.8045	46.0011
mmu-miR-125a-5p	Neurl1a	18.2089	20.521	66.9612	46.0759
mmu-miR-125a-5p	Aqp4	17.9496	10.4361	19.4729	46.1418
mmu-miR-125a-5p	Armc7	63.3089	18.1652	50.6112	46.4058
mmu-miR-125a-5p	Nme6	1.536	52.3291	3.17536e-05	46.6559
mmu-miR-125a-5p	Fam55b	22.6042	44.833	3.17536e-05	46.6833
mmu-miR-125a-5p	Dapp1	40.4542	69.1515	31.3269	46.8109
mmu-miR-125a-5p	Pla2g3	8.56426	22.9409	3.17536e-05	46.8787
mmu-miR-125a-5p	Kank4	16.97	17.9548	37.8459	47.1481
mmu-miR-125a-5p	Tmem87a	53.3657	27.1911	6.79321	47.2026
mmu-miR-125a-5p	Zfp628	2.11479	72.3124	3.17536e-05	47.2899
mmu-miR-125a-5p	Gimap7	3.01008	83.5772	3.17536e-05	48.1866
mmu-miR-125a-5p	B4galt1	6.27067	40.2038	82.0053	48.2143
mmu-miR-125a-5p	Gm839	36.8694	24.4702	3.17536e-05	48.2578
mmu-miR-125a-5p	Dennd3	10.5169	24.3828	3.17536e-05	48.2637
mmu-miR-125a-5p	Tbx19	12.8337	51.3509	3.17536e-05	48.3936
mmu-miR-125a-5p	Qrsl1	29.4627	87.4645	3.17536e-05	48.4742
mmu-miR-125a-5p	Hus1	12.7374	7.50247	40.1086	48.4813
mmu-miR-125a-5p	Rexo4	16.8101	18.2527	77.7993	49
mmu-miR-125a-5p	Zfp691	6.88862	46.4688	84.9298	49.2637
mmu-miR-125a-5p	Ticam1	67.3278	29.0478	71.7091	49.2702
mmu-miR-125a-5p	Rspo3	50.903	43.2469	85.9082	49.2716
mmu-miR-125a-5p	Abca13	15.6952	59.1977	20.1015	49.34
mmu-miR-125a-5p	Litaf	27.7242	17.8609	26.6818	49.4625
mmu-miR-125a-5p	Slc31a2	47.4862	19.6985	34.4365	49.5299
mmu-miR-125a-5p	Akap1	3.28465	35.0121	97.4259	50.0921
mmu-miR-125a-5p	Phc2	13.4191	42.7145	93.8492	50.4338
mmu-miR-125a-5p	Cib1	1.15212	78.9716	33.7121	50.8023
mmu-miR-125a-5p	Gm5862	59.7434	44.1718	3.17536e-05	50.9605
mmu-miR-125a-5p	Cx3cr1	49.547	36.8592	24.8216	51.509
mmu-miR-125a-5p	Pitpnc1	21.7694	22.1902	47.5467	51.7239
mmu-miR-125a-5p	Dnm1l	63.1334	53.0547	32.0612	51.9196
mmu-miR-125a-5p	Rpa1	52.1543	27.9614	99.1893	52.1605
mmu-miR-125a-5p	Hinfp	36.5604	25.0954	99.2756	52.5168
mmu-miR-125a-5p	C130039O16Rik	42.1844	36.4367	99.8381	52.7927
mmu-miR-125a-5p	Ubtd1	19.9629	59.8452	97.4183	52.8869
mmu-miR-125a-5p	Galr1	53.5673	42.5167	3.17536e-05	52.9092
mmu-miR-125a-5p	Actr1a	17.1641	15.6292	2.19106	53.0013
mmu-miR-125a-5p	Fam38a	0.624119	85.9188	3.17536e-05	53.0034
mmu-miR-125a-5p	Mblac2	60.1729	36.8222	96.633	53.0523
mmu-miR-125a-5p	A530099J19Rik	39.1421	47.5138	27.8652	53.2947
mmu-miR-125a-5p	Tmem181c-ps	15.395	44.9178	92.2863	53.3001
mmu-miR-125a-5p	Cab39	22.5989	19.4401	3.17536e-05	53.3099
mmu-miR-125a-5p	Dexi	27.494	37.6526	14.126	53.4482
mmu-miR-125a-5p	Zfp384	8.90549	25.3822	74.0542	53.5851
mmu-miR-125a-5p	Dnajb6	5.61927	23.2834	15.171	53.7128
mmu-miR-125a-5p	Krr1	6.72849	53.9783	3.17536e-05	53.8451
mmu-miR-125a-5p	Spred2	52.0861	13.3963	58.658	53.9217
mmu-miR-125a-5p	Has1	20.7391	52.3909	3.17536e-05	53.9353
mmu-miR-125a-5p	Med20	47.2851	19.0604	3.17536e-05	54.0288
mmu-miR-125a-5p	Gm17495	51.6303	72.137	3.17536e-05	54.1448
mmu-miR-125a-5p	Usp54	11.9175	27.9084	21.511	54.1486
mmu-miR-125a-5p	Cadm2	84.2631	16.7766	6.69716	54.8702
mmu-miR-125a-5p	Cblb	68.7054	9.58049	99.2155	54.9349
mmu-miR-125a-5p	Zfp385b	59.1093	63.012	88.0001	54.9953
mmu-miR-125a-5p	Aak1	72.4996	3.28446	30.7555	55.0571
mmu-miR-125a-5p	E330020D12Rik	11.7184	61.1912	3.17536e-05	55.275
mmu-miR-125a-5p	Rrm2b	11.846	8.98755	48.9031	55.3312
mmu-miR-125a-5p	Wdr78	49.7383	22.0829	10.259	55.4338
mmu-miR-125a-5p	Celsr1	25.3539	47.0336	85.3139	55.9714
mmu-miR-125a-5p	Wwp1	39.112	21.1075	86.0874	56.1228
mmu-miR-125a-5p	S100a14	2.29983	56.4911	74.5841	56.142
mmu-miR-125a-5p	Ostf1	64.9598	9.88591	8.96852	56.2449
mmu-miR-125a-5p	Otx2	28.3019	53.2989	62.4201	56.3405
mmu-miR-125a-5p	Nudt18	7.69654	55.6802	86.679	56.4349
mmu-miR-125a-5p	Wdr1	83.0973	90.9183	98.6835	56.5098
mmu-miR-125a-5p	D19Bwg1357e	47.0378	28.6428	13.9799	56.7414
mmu-miR-125a-5p	Cxcr6	30.8494	53.9325	48.1646	56.7975
mmu-miR-125a-5p	Gm20498	20.2623	42.3153	21.7978	56.8244
mmu-miR-125a-5p	Zcchc14	39.4978	29.3579	3.17536e-05	56.9634
mmu-miR-125a-5p	Liph	48.8284	33.4056	12.9688	57.5217
mmu-miR-125a-5p	E330014E10Rik	37.3412	56.2967	3.17536e-05	57.6132
mmu-miR-125a-5p	Eif2ak1	10.7866	46.2371	1.13389	57.6496
mmu-miR-125a-5p	Bbox1	83.0462	27.1296	3.17536e-05	57.855
mmu-miR-125a-5p	Ehd1	3.93487	40.2111	95.4748	58.1052
mmu-miR-125a-5p	Klri2	16.6012	14.8814	3.17536e-05	58.2059
mmu-miR-125a-5p	Fgfbp1	39.6599	75.2011	3.17536e-05	58.2174
mmu-miR-125a-5p	Oas2	28.1601	51.0981	39.1248	58.3488
mmu-miR-125a-5p	Gm10696	54.4616	62.9212	3.17536e-05	58.5907
mmu-miR-125a-5p	Ptprh	17.8267	40.1055	23.7876	58.5909
mmu-miR-125a-5p	Tmem201	69.4595	2.51337	99.2887	58.6897
mmu-miR-125a-5p	Rprd1a	13.664	15.1329	70.3919	58.8876
mmu-miR-125a-5p	Pyroxd1	22.2219	35.2871	30.1777	58.9049
mmu-miR-125a-5p	Pi4kb	6.82064	57.7852	3.17536e-05	58.9335
mmu-miR-125a-5p	Fam167a	29.2946	35.1943	61.4653	59.098
mmu-miR-125a-5p	Gltp	35.1076	62.5763	23.6536	59.102
mmu-miR-125a-5p	AV320801	25.8467	46.6551	3.17536e-05	59.4421
mmu-miR-125a-5p	Atxn3	26.2703	14.1826	3.17536e-05	59.506
mmu-miR-125a-5p	BC037034	0.984778	58.2041	67.6706	59.7213
mmu-miR-125a-5p	Tle2	47.4126	59.7722	3.17536e-05	59.7723
mmu-miR-125a-5p	St6galnac2	21.0061	37.5235	3.17536e-05	59.895
mmu-miR-125a-5p	Spna1	66.5014	68.7643	48.4907	59.9456
mmu-miR-125a-5p	Ubash3b	42.4291	32.7004	26.6771	60.218
mmu-miR-125a-5p	Fam20a	7.52035	60.6179	3.17536e-05	60.4043
mmu-miR-125a-5p	Fchsd1	25.2112	54.5428	89.9728	60.7396
mmu-miR-125a-5p	Eif2c4	42.0825	32.1813	69.242	60.756
mmu-miR-125a-5p	Rbm24	73.5103	22.0225	76.6695	60.771
mmu-miR-125a-5p	Asb17	54.8026	22.4476	3.17536e-05	61.1488
mmu-miR-125a-5p	Lime1	35.8711	69.1785	3.17536e-05	61.1566
mmu-miR-125a-5p	Gdpd2	47.0156	51.9078	69.3822	61.5254
mmu-miR-125a-5p	5730455P16Rik	6.59475	37.26	26.6822	61.8383
mmu-miR-125a-5p	Zfp110	59.2139	76.5021	3.17536e-05	62.2144
mmu-miR-125a-5p	Thoc1	22.7068	32.7983	82.6311	62.4289
mmu-miR-125a-5p	Gpr126	11.543	51.2122	3.17536e-05	62.4337
mmu-miR-125a-5p	3110043O21Rik	27.8881	48.529	24.5699	62.5501
mmu-miR-125a-5p	2610301B20Rik	25.0096	56.7583	3.17536e-05	62.59
mmu-miR-125a-5p	Elovl7	2.98964	57.9077	97.4375	62.833
mmu-miR-125a-5p	Pus7l	42.0385	61.6734	81.0043	62.9646
mmu-miR-125a-5p	Kcnj3	90.447	27.3847	95.8445	63.0393
mmu-miR-125a-5p	Ceacam19	73.7216	45.4942	3.17536e-05	63.0911
mmu-miR-125a-5p	1110001A16Rik	43.6241	52.0934	21.5904	63.1097
mmu-miR-125a-5p	Fat4	27.2196	56.0706	86.91	63.4485
mmu-miR-125a-5p	G6pdx	21.3645	33.3109	3.17536e-05	63.6249
mmu-miR-125a-5p	Map2k3	23.878	80.8063	1.00186	63.703
mmu-miR-125a-5p	Ncapg2	53.9853	19.5186	26.5409	63.9154
mmu-miR-125a-5p	Atp2c1	25.7724	54.0846	26.6207	64.1956
mmu-miR-125a-5p	Eif5b	38.2419	31.821	95.5906	64.197
mmu-miR-125a-5p	Wipf3	53.4837	37.3088	34.6269	64.2312
mmu-miR-125a-5p	Vsig10	33.835	28.3354	3.17536e-05	64.3545
mmu-miR-125a-5p	Rad9b	18.4155	67.9224	29.1853	64.3887
mmu-miR-125a-5p	Map1lc3b	18.1442	73.6711	23.1779	64.676
mmu-miR-125a-5p	Tmem186	18.0862	48.6255	21.7495	64.7066
mmu-miR-125a-5p	Zfp870	23.302	44.4539	6.13077	64.7433
mmu-miR-125a-5p	Ppp6c	62.9007	45.451	76.9052	64.7634
mmu-miR-125a-5p	Grin2b	49.8269	43.6825	3.17536e-05	64.7724
mmu-miR-125a-5p	Csf3	11.9052	59.2775	21.7046	65.2488
mmu-miR-125a-5p	Cant1	77.7816	9.85776	29.9313	65.4683
mmu-miR-125a-5p	Psma3	60.5635	28.9315	25.373	65.5668
mmu-miR-125a-5p	Atpaf1	27.097	44.8208	33.9728	65.5905
mmu-miR-125a-5p	Srd5a1	6.59109	56.4044	37.7166	65.8217
mmu-miR-125a-5p	Gpr146	22.6492	31.1278	55.0253	66.0095
mmu-miR-125a-5p	Atf5	55.3623	53.2132	55.32	66.132
mmu-miR-125a-5p	Adora2a	19.8384	76.4702	76.7401	66.3577
mmu-miR-125a-5p	Tmie	26.1816	45.4329	60.4536	66.3598
mmu-miR-125a-5p	Reps1	29.9321	90.1545	3.17536e-05	66.3905
mmu-miR-125a-5p	Nxnl2	73.799	70.8654	44.5034	66.4395
mmu-miR-125a-5p	Gm3099	57.8672	34.603	3.17536e-05	66.4794
mmu-miR-125a-5p	Kansl1l	16.2776	93.9697	10.9961	66.5938
mmu-miR-125a-5p	Dnajb12	31.5193	11.4819	53.2008	66.6157
mmu-miR-125a-5p	Gm5152	16.1498	78.9717	3.17536e-05	66.8041
mmu-miR-125a-5p	1300010F03Rik	10.9043	56.6378	72.036	66.8878
mmu-miR-125a-5p	Rp1l1	25.8012	41.835	97.9366	67.0562
mmu-miR-125a-5p	Stx1b	38.5279	48.0817	43.5763	67.3196
mmu-miR-125a-5p	Slc31a1	30.6162	43.014	48.8362	67.4244
mmu-miR-125a-5p	1110032F04Rik	56.2262	72.5928	13.7744	67.8053
mmu-miR-125a-5p	Timm13	0.203945	51.1763	52.9443	67.8587
mmu-miR-125a-5p	Rbp3	9.51198	45.4593	23.6458	67.9455
mmu-miR-125a-5p	Ddx54	12.0122	59.1878	53.7073	68.0131
mmu-miR-125a-5p	Rab35	21.3885	32.1078	89.3839	68.4462
mmu-miR-125a-5p	Uqcc	34.1556	38.5409	21.415	68.5312
mmu-miR-125a-5p	Vps37c	9.36158	50.8211	19.3798	68.6908
mmu-miR-125a-5p	Lmbr1	36.2371	31.5722	35.5141	68.7224
mmu-miR-125a-5p	Accsl	10.7441	86.1908	86.2671	68.7661
mmu-miR-125a-5p	Lysmd4	13.7968	35.1542	3.17536e-05	68.7769
mmu-miR-125a-5p	Mertk	73.0948	28.7974	3.17536e-05	69.1943
mmu-miR-125a-5p	Mapre2	41.5258	42.2725	96.2442	69.311
mmu-miR-125a-5p	Stxbp4	39.6887	38.3777	9.87741	69.6319
mmu-miR-125a-5p	Smok4a	8.63011	70.7067	3.17536e-05	69.695
mmu-miR-125a-5p	Gm10590	24.5851	16.0448	3.17536e-05	69.7882
mmu-miR-125a-5p	Usp46	35.1467	49.5986	87.6843	69.8749
mmu-miR-125a-5p	Fancf	90.5395	74.9481	3.17536e-05	70.0254
mmu-miR-125a-5p	Pum1	62.0274	59.4806	66.2175	70.2089
mmu-miR-125a-5p	Cttnbp2	70.4451	87.7199	86.9355	70.3999
mmu-miR-125a-5p	Ak3	33.4171	52.5752	85.1303	70.4626
mmu-miR-125a-5p	Dppa1	11.113	68.4965	3.17536e-05	70.581
mmu-miR-125a-5p	Sh3bp2	26.9252	45.5674	75.356	70.7091
mmu-miR-125a-5p	Hmha1	5.23417	68.086	51.4712	70.8085
mmu-miR-125a-5p	Tril	6.05494	60.467	93.9952	71.0549
mmu-miR-125a-5p	AC160131.1	5.07944	65.6155	17.9821	71.0565
mmu-miR-125a-5p	9230110C19Rik	28.7026	59.9235	3.17536e-05	71.2684
mmu-miR-125a-5p	Zdhhc7	26.3744	85.1005	14.7288	71.3936
mmu-miR-125a-5p	Mtx3	54.4996	30.9451	81.8651	71.5823
mmu-miR-125a-5p	Cldn15	36.949	89.297	73.0202	71.6045
mmu-miR-125a-5p	Fam43b	25.963	49.7812	99.5358	71.7837
mmu-miR-125a-5p	BC061194	34.2292	33.4911	3.17536e-05	71.8406
mmu-miR-125a-5p	Mageb3	80.861	88.7087	3.17536e-05	72.1711
mmu-miR-125a-5p	Hltf	53.6225	39.4893	57.4524	72.1755
mmu-miR-125a-5p	C130026L21Rik	39.4421	26.6468	29.2673	72.4011
mmu-miR-125a-5p	H2-Q6	24.7883	75.985	3.17536e-05	72.5283
mmu-miR-125a-5p	1700054N08Rik	54.1985	30.5642	24.8653	72.6088
mmu-miR-125a-5p	Gcnt4	59.0867	43.205	3.17536e-05	72.7273
mmu-miR-125a-5p	Bbs7	8.24951	80.9936	58.3694	72.8875
mmu-miR-125a-5p	Lsm4	5.42947	87.6505	49.126	73.0369
mmu-miR-125a-5p	Trmt11	31.9235	63.8332	25.5037	73.1036
mmu-miR-125a-5p	Foxn1	3.28566	53.6744	80.4358	73.1194
mmu-miR-125a-5p	Snx16	91.8346	72.6334	48.5588	73.372
mmu-miR-125a-5p	Notch3	12.3525	69.7163	3.17536e-05	73.9418
mmu-miR-125a-5p	Engase	22.1039	71.307	56.7837	74.0414
mmu-miR-125a-5p	Bard1	13.148	51.2663	45.7708	74.1414
mmu-miR-125a-5p	2310044G17Rik	34.5096	45.6758	44.2418	74.1696
mmu-miR-125a-5p	Trps1	37.0036	50.2046	89.3916	74.2048
mmu-miR-125a-5p	Ipo9	31.9476	40.551	32.2604	74.3456
mmu-miR-125a-5p	Pi4k2b	85.3936	49.888	96.6696	74.4459
mmu-miR-125a-5p	Ccdc138	39.1579	88.7349	12.305	74.613
mmu-miR-125a-5p	Mrpl48	38.7279	36.0602	59.1059	74.6228
mmu-miR-125a-5p	Zfp26	87.1331	36.7368	3.17536e-05	74.6886
mmu-miR-125a-5p	Arl13b	61.4164	89.7442	28.9913	74.7237
mmu-miR-125a-5p	Slc35c1	60.5672	35.1778	85.0848	75.0422
mmu-miR-125a-5p	Prss21	56.5601	98.2718	4.39562	75.1964
mmu-miR-125a-5p	Slc25a47	11.2115	70.2002	65.6932	75.2145
mmu-miR-125a-5p	Cd84	47.8008	51.9155	3.17536e-05	75.2434
mmu-miR-125a-5p	AI836003	23.3966	98.2747	68.9821	75.3369
mmu-miR-125a-5p	Tnfaip8l1	5.39648	56.5808	3.17536e-05	75.3897
mmu-miR-125a-5p	5430419D17Rik	78.2909	72.9916	3.17536e-05	75.4118
mmu-miR-125a-5p	Map3k11	10.0079	62.2611	90.794	75.4755
mmu-miR-125a-5p	Fam116b	51.1856	33.3474	54.0729	75.5225
mmu-miR-125a-5p	1700052N19Rik	63.8556	67.948	77.603	76.0694
mmu-miR-125a-5p	Tspan1	40.1498	51.5272	81.7915	76.2081
mmu-miR-125a-5p	Gon4l	16.5033	66.7648	30.251	76.4634
mmu-miR-125a-5p	Ash2l	13.3497	72.4019	24.4698	76.5766
mmu-miR-125a-5p	Dph3	26.2727	51.5173	3.17536e-05	76.6299
mmu-miR-125a-5p	Setdb2	56.2615	92.732	35.821	76.7303
mmu-miR-125a-5p	2810422J05Rik	39.2738	67.228	3.17536e-05	76.8049
mmu-miR-125a-5p	Rassf5	24.1406	55.7091	3.17536e-05	76.8823
mmu-miR-125a-5p	Arhgef10l	26.5966	97.1731	33.5004	77.0667
mmu-miR-125a-5p	Tmcc3	67.2561	35.8826	91.6093	77.4908
mmu-miR-125a-5p	Nucb1	33.4352	76.1158	63.1212	77.5144
mmu-miR-125a-5p	St14	1.58545	82.6262	32.0536	77.6936
mmu-miR-125a-5p	Chmp4c	1.80105	75.2812	3.17536e-05	77.7908
mmu-miR-125a-5p	Trak1	21.4006	79.8373	20.7741	77.8256
mmu-miR-125a-5p	Obp1a	82.0799	93.069	3.17536e-05	77.8392
mmu-miR-125a-5p	Rnft1	13.2271	68.8857	3.17536e-05	77.9114
mmu-miR-125a-5p	Pkdrej	21.6824	70.1609	3.17536e-05	78.2223
mmu-miR-125a-5p	4931406P16Rik	11.9099	57.2442	69.6707	78.2303
mmu-miR-125a-5p	9030418K01Rik	33.7556	38.4014	88.5101	78.326
mmu-miR-125a-5p	Epgn	72.0167	38.7313	27.9311	78.4199
mmu-miR-125a-5p	Mgst1	33.8273	77.9737	32.941	78.4557
mmu-miR-125a-5p	Fam176b	28.2667	88.1195	19.9365	78.5012
mmu-miR-125a-5p	Il1rn	35.7074	92.5199	33.2136	78.6539
mmu-miR-125a-5p	Atl3	63.7099	43.5089	12.3491	78.693
mmu-miR-125a-5p	6030405A18Rik	32.8851	37.5346	34.8119	78.9521
mmu-miR-125a-5p	Pcdh1	5.55156	62.4751	3.17536e-05	79.1293
mmu-miR-125a-5p	Ush1c	11.6079	87.9667	8.05869	79.1336
mmu-miR-125a-5p	Slc22a13	78.461	84.5681	42.7834	79.2402
mmu-miR-125a-5p	Ugt1a6a	92.865	71.7805	25.1455	79.4304
mmu-miR-125a-5p	Thtpa	25.1174	50.5688	21.9407	79.7775
mmu-miR-125a-5p	Muted	20.0111	67.5828	3.17536e-05	79.8242
mmu-miR-125a-5p	Cdh5	54.3202	49.4908	99.6044	79.9482
mmu-miR-125a-5p	Dtnb	16.0546	86.8052	4.00432	80.0873
mmu-miR-125a-5p	Spen	23.3327	80.129	9.56022	80.1489
mmu-miR-125a-5p	Rg9mtd2	62.0507	48.6498	21.1675	80.3913
mmu-miR-125a-5p	Ppp1r3d	73.7244	59.5862	47.2743	80.4087
mmu-miR-125a-5p	Pxmp4	11.1106	61.7691	73.5175	80.552
mmu-miR-125a-5p	Rftn1	23.9978	76.6068	85.9592	80.8195
mmu-miR-125a-5p	Camsap3	1.23894	81.2476	96.1475	80.8827
mmu-miR-125a-5p	Tbx4	51.8274	74.9976	99.2092	80.9621
mmu-miR-125a-5p	Ssr3	73.1899	68.638	84.645	81.0078
mmu-miR-125a-5p	Prss42	39.3177	93.9566	29.3832	81.0664
mmu-miR-125a-5p	5530400C23Rik	90.9906	88.7039	3.17536e-05	81.2302
mmu-miR-125a-5p	Gm2381	45.0111	74.3209	3.17536e-05	81.5617
mmu-miR-125a-5p	Gm10118	83.5896	78.4109	63.95	81.6853
mmu-miR-125a-5p	Pank1	8.93375	81.5491	3.17536e-05	81.8091
mmu-miR-125a-5p	Fbxl22	46.1	50.7302	80.8435	81.8325
mmu-miR-125a-5p	Prkci	67.6853	79.2466	90.8666	81.9477
mmu-miR-125a-5p	Ets1	55.6209	64.0405	94.0801	81.9856
mmu-miR-125a-5p	Arhgef1	11.3819	67.1573	3.17536e-05	82.0004
mmu-miR-125a-5p	Skint4	41.288	48.0465	3.17536e-05	82.3826
mmu-miR-125a-5p	Mobp	13.6921	78.9431	1.86845	82.4413
mmu-miR-125a-5p	Gprc5b	42.1667	57.9389	19.7858	82.4797
mmu-miR-125a-5p	Dnaic2	31.9534	68.4893	63.568	82.6597
mmu-miR-125a-5p	Slc22a6	35.519	83.4161	72.8832	82.6796
mmu-miR-125a-5p	4930579K19Rik	1.75575	97.0108	3.17536e-05	82.7909
mmu-miR-125a-5p	Kcnh6	19.9027	70.0529	13.2642	82.8109
mmu-miR-125a-5p	Mpz	27.0836	58.1075	92.8269	82.8389
mmu-miR-125a-5p	4932438H23Rik	68.0722	59.6606	78.8515	82.8713
mmu-miR-125a-5p	Tcte2	23.7032	80.8647	48.7835	83.1292
mmu-miR-125a-5p	Set	20.7925	73.0521	78.4531	83.1657
mmu-miR-125a-5p	Ablim1	53.9379	40.303	64.5965	83.496
mmu-miR-125a-5p	Nr6a1	38.441	60.9742	85.4172	83.9215
mmu-miR-125a-5p	Khnyn	24.2371	43.7914	99.8456	84.0252
mmu-miR-125a-5p	B3galnt2	33.8546	66.9606	89.8222	84.0313
mmu-miR-125a-5p	Avl9	37.2384	50.7689	98.7635	84.087
mmu-miR-125a-5p	Nudt11	26.392	87.7756	3.17536e-05	84.2442
mmu-miR-125a-5p	Nhlh2	37.2936	65.1233	68.6905	85.4447
mmu-miR-125a-5p	Hck	48.8155	89.7418	26.563	85.5906
mmu-miR-125a-5p	Kif2c	5.97521	82.7897	3.17536e-05	85.6358
mmu-miR-125a-5p	Fam149a	77.0609	72.7752	78.1577	85.7992
mmu-miR-125a-5p	Clic6	34.0477	54.8176	77.7861	85.8726
mmu-miR-125a-5p	Fam47e	5.75644	88.0732	3.17536e-05	85.9063
mmu-miR-125a-5p	Asb13	14.5054	55.9097	99.4872	86.0596
mmu-miR-125a-5p	Orc2	19.487	69.7282	83.2879	86.1494
mmu-miR-125a-5p	Mixl1	16.5247	73.7294	33.0571	86.3391
mmu-miR-125a-5p	Irg1	18.7581	86.5424	8.68938	86.4405
mmu-miR-125a-5p	Gclm	71.2942	70.2075	98.5116	86.4491
mmu-miR-125a-5p	Tnfaip3	15.9346	67.8754	98.6432	86.5327
mmu-miR-125a-5p	Igf2bp3	28.7591	70.0912	13.1271	86.7354
mmu-miR-125a-5p	Rg9mtd3	18.0671	93.1743	60.4856	86.8356
mmu-miR-125a-5p	Crebzf	71.0137	72.7675	66.7823	86.9358
mmu-miR-125a-5p	Phf7	26.0465	90.0038	88.6966	86.9446
mmu-miR-125a-5p	Fam57a	24.3256	96.0608	98.9696	86.9703
mmu-miR-125a-5p	Slc39a9	27.214	29.7343	98.5129	87.0888
mmu-miR-125a-5p	Tmem17	34.6134	89.3104	3.17536e-05	87.2336
mmu-miR-125a-5p	Galnt7	34.9073	75.8712	18.5192	87.2761
mmu-miR-125a-5p	Cdc37l1	55.2962	78.6148	94.9165	87.4334
mmu-miR-125a-5p	D16H22S680E	31.4837	81.5562	99.1803	87.4432
mmu-miR-125a-5p	Gcnt1	29.2213	55.0254	81.0457	87.5195
mmu-miR-125a-5p	Zcchc4	68.2557	62.9758	3.17536e-05	87.6158
mmu-miR-125a-5p	Pex26	9.82979	67.3678	3.17536e-05	87.687
mmu-miR-125a-5p	Srl	77.4766	46.8789	98.0683	87.9534
mmu-miR-125a-5p	Stap2	32.9391	83.3841	3.17536e-05	88.1059
mmu-miR-125a-5p	Zfp703	23.7071	94.6267	12.4198	88.2298
mmu-miR-125a-5p	Vcpip1	74.0778	71.6236	3.17536e-05	88.4475
mmu-miR-125a-5p	Satb2	88.5238	79.7623	85.0659	88.9576
mmu-miR-125a-5p	Gm3259	56.5033	98.8465	3.17536e-05	89.0037
mmu-miR-125a-5p	Neto2	91.4955	81.861	23.4426	89.3268
mmu-miR-125a-5p	Wdr33	23.6207	90.3851	30.6069	89.3607
mmu-miR-125a-5p	Cyp2c55	41.4976	93.9196	3.17536e-05	89.5406
mmu-miR-125a-5p	Tmem123	65.3932	69.8808	99.3649	90.2938
mmu-miR-125a-5p	Tmem174	76.9043	69.5478	74.8372	90.2942
mmu-miR-125a-5p	Rbm7	21.6566	94.2739	96.7482	90.7443
mmu-miR-125a-5p	Dmd	12.5381	58.8242	3.17536e-05	90.8065
mmu-miR-125a-5p	Secisbp2l	28.948	86.6451	70.6129	90.8353
mmu-miR-125a-5p	E130304F04Rik	57.4344	59.6092	48.6117	90.8646
mmu-miR-125a-5p	Zfp710	11.4999	65.3268	98.6049	90.885
mmu-miR-125a-5p	Il16	20.0212	63.5088	99.9973	91.0806
mmu-miR-125a-5p	D19Wsu162e	61.102	95.4051	59.5242	91.5855
mmu-miR-125a-5p	Glb1l2	18.2231	80.8765	99.4059	91.7414
mmu-miR-125a-5p	1810032O08Rik	33.4848	67.4077	45.6586	91.7997
mmu-miR-125a-5p	4922502B01Rik	45.3473	88.3894	85.4623	91.8283
mmu-miR-125a-5p	Papolb	34.8783	77.451	19.7981	91.8438
mmu-miR-125a-5p	Atl2	76.0046	95.9682	80.5187	92.2032
mmu-miR-125a-5p	Adam17	55.7229	74.7642	98.4998	92.3044
mmu-miR-125a-5p	Ctnnal1	42.6735	98.2444	12.0703	92.6291
mmu-miR-125a-5p	Smg1	33.2826	51.829	91.6602	92.6696
mmu-miR-125a-5p	Slc4a10	40.2954	92.2637	92.9152	93.0335
mmu-miR-125a-5p	Hook3	70.6677	56.2461	3.17536e-05	93.3119
mmu-miR-125a-5p	Gins3	59.175	98.2784	82.9742	93.6054
mmu-miR-125a-5p	Galnt12	51.9484	93.138	88.0022	93.615
mmu-miR-125a-5p	B3galt5	31.5293	71.0455	3.17536e-05	94.0273
mmu-miR-125a-5p	Muc20	39.2879	78.4901	83.7799	94.0329
mmu-miR-125a-5p	Intu	55.8422	76.7692	28.4998	94.0718
mmu-miR-125a-5p	Arrdc2	23.0722	87.1565	39.2685	94.2219
mmu-miR-125a-5p	P4ha3	23.369	86.8008	47.1806	94.2241
mmu-miR-125a-5p	Rab8b	49.1955	90.5651	95.9705	94.2525
mmu-miR-125a-5p	Ccdc36	52.1396	76.5923	43.967	94.3322
mmu-miR-125a-5p	Gxylt1	72.2362	79.7415	95.5446	94.6283
mmu-miR-125a-5p	Acox3	37.8219	52.9883	41.2416	94.6816
mmu-miR-125a-5p	Sertad3	55.3936	83.2836	96.6595	94.6863
mmu-miR-125a-5p	Fam120c	82.6316	90.0059	54.639	94.9486
mmu-miR-125a-5p	Tbc1d4	30.7	83.4408	19.7398	94.9996
mmu-miR-125a-5p	Msx2	31.2535	82.2678	31.3672	95.0184
mmu-miR-125a-5p	Star	61.3943	56.1902	52.9425	95.1084
mmu-miR-125a-5p	Krba1	44.0082	59.1277	49.6673	95.1557
mmu-miR-125a-5p	Med9	11.807	86.2631	3.17536e-05	95.3619
mmu-miR-125a-5p	Sox30	45.1576	97.1482	4.94744	95.5129
mmu-miR-125a-5p	5830462I19Rik	34.4759	70.7239	88.657	95.5409
mmu-miR-125a-5p	Cdcp1	80.3724	78.0044	75.0533	95.6999
mmu-miR-125a-5p	Stard13	93.087	64.3101	99.6909	95.816
mmu-miR-125a-5p	Grb2	22.4834	92.5003	49.4982	95.8298
mmu-miR-125a-5p	Fam78b	44.2922	85.8532	12.6878	95.8637
mmu-miR-125a-5p	Gtf2h3	13.5422	91.1355	41.5119	95.8744
mmu-miR-125a-5p	Enpep	51.6819	89.3687	53.7906	96.0435
mmu-miR-125a-5p	Pdia6	50.704	96.8049	3.17536e-05	96.1201
mmu-miR-125a-5p	Klhdc7a	20.1733	58.135	50.6573	96.1487
mmu-miR-125a-5p	Rtp1	32.2915	92.0989	70.2184	96.4567
mmu-miR-125a-5p	Tead4	15.2293	76.7672	3.17536e-05	96.468
mmu-miR-125a-5p	Ppil4	76.8154	71.8279	26.9771	96.4961
mmu-miR-125a-5p	Ptpn18	77.0901	97.397	45.8269	96.6282
mmu-miR-125a-5p	Ggt7	20.9717	92.3761	3.17536e-05	96.6474
mmu-miR-125a-5p	Akap13	64.0612	80.9561	74.4852	96.6547
mmu-miR-125a-5p	Alpk3	33.9744	84.1096	99.5863	96.6794
mmu-miR-125a-5p	Fam134c	51.7766	87.1038	96.9604	96.7753
mmu-miR-125a-5p	Atxn1	70.1618	55.7971	97.0626	96.8074
mmu-miR-125a-5p	Cdc42bpg	12.5175	89.5654	98.9493	96.947
mmu-miR-125a-5p	Scn4a	46.0297	87.3991	90.9843	96.979
mmu-miR-125a-5p	AU019823	68.7565	95.1858	97.5946	97.1052
mmu-miR-125a-5p	Mfsd9	78.878	66.9869	99.9978	97.262
mmu-miR-125a-5p	Ppm1n	36.1351	98.6377	35.891	97.4524
mmu-miR-125a-5p	Crb2	11.1115	75.4558	99.9104	97.5939
mmu-miR-125a-5p	Gm9799	66.5039	99.2053	56.4635	97.6026
mmu-miR-125a-5p	Lss	35.6863	88.5016	3.17536e-05	97.6487
mmu-miR-125a-5p	Phf15	5.18225	95.5782	98.2094	97.8812
mmu-miR-125a-5p	Nwd1	47.6571	82.0868	50.3437	98.0685
mmu-miR-125a-5p	Scara5	17.1106	93.0231	99.5285	98.1288
mmu-miR-125a-5p	Agtrap	93.6109	62.3477	36.0351	98.163
mmu-miR-125a-5p	Podxl	54.7031	57.8247	99.6238	98.2577
mmu-miR-125a-5p	Rfxank	57.4722	74.0202	69.964	98.4044
mmu-miR-125a-5p	Cdc42se1	23.2397	83.5918	99.2137	98.5822
mmu-miR-125a-5p	Ifih1	88.7509	99.7146	82.1116	98.7956
mmu-miR-125a-5p	6530418L21Rik	85.3029	64.2316	90.3835	98.8467
mmu-miR-125a-5p	E2f2	29.754	97.0829	97.1681	98.9266
mmu-miR-125a-5p	Wnt7a	14.9611	99.527	17.0812	99.1693
mmu-miR-125a-5p	Pin1	13.4282	88.7417	63.6316	99.1787
mmu-miR-125a-5p	Sstr3	38.0851	76.968	99.6926	99.3358
mmu-miR-125a-5p	9830107B12Rik	28.7565	77.4068	37.788	99.4544
mmu-miR-125a-5p	Tram2	26.0547	82.4942	86.8815	99.4557
mmu-miR-125a-5p	4933403F05Rik	40.9367	90.2753	69.6472	99.4846
mmu-miR-125a-5p	Arrb1	22.6686	60.675	99.4748	99.5319
mmu-miR-125a-5p	Zfp704	57.6718	67.1327	99.846	99.5906
mmu-miR-125a-5p	Mettl16	26.255	95.0546	92.8643	99.6131
mmu-miR-125a-5p	Arid3a	86.8783	99.9211	93.1659	99.7935
mmu-miR-125a-5p	Cntn2	40.0516	88.7282	73.8805	99.8305
mmu-miR-125a-5p	Mid1	80.888	99.9228	3.17536e-05	99.8329
mmu-miR-125a-5p	Sh2d2a	0.497947	8.61232	3.17536e-05	0.141943
mmu-miR-125a-5p	Fbxl20	70.3406	6.1768	75.5435	0.144025
mmu-miR-125a-5p	Unc13a	17.5259	6.52799	31.5003	0.189958
mmu-miR-125a-5p	Vapb	10.3059	13.4214	6.6836	0.392385
mmu-miR-125a-5p	Rnf165	76.3979	14.7997	98.4347	0.472322
mmu-miR-125a-5p	Il4ra	3.41015	16.6685	53.3656	0.502911
mmu-miR-125a-5p	Tef	2.30376	14.7877	11.178	0.537484
mmu-miR-125a-5p	Cst6	47.0773	12.7201	66.217	0.678319
mmu-miR-125a-5p	1810012P15Rik	25.5058	6.68841	43.3637	0.755737
mmu-miR-125a-5p	Mgat5b	0.122106	23.1618	23.5911	0.789594
mmu-miR-125a-5p	Zfp618	27.063	8.76296	99.1241	1.10395
mmu-miR-125a-5p	Lynx1	24.723	9.78055	85.6468	1.30986
mmu-miR-125a-5p	Cnnm4	22.0982	24.0004	65.0321	1.63563
mmu-miR-125a-5p	Ankrd52	0.961219	1.08767	33.8808	1.70453
mmu-miR-125a-5p	Sap30bp	21.9635	17.9596	72.8725	1.75999
mmu-miR-125a-5p	Smarcd1	5.59926	37.614	3.17536e-05	1.83073
mmu-miR-125a-5p	Src	0.810725	20.0099	28.3469	1.95718
mmu-miR-125a-5p	Slc22a23	30.7762	21.8364	71.0171	1.97537
mmu-miR-125a-5p	Cox4nb	16.3468	7.6754	38.8059	2.00658
mmu-miR-125a-5p	Dusp11	36.5579	24.7754	3.17536e-05	2.17716
mmu-miR-125a-5p	Abi3	9.02567	10.5964	29.6056	2.19762
mmu-miR-125a-5p	Mnt	5.90921	17.5729	10.1201	2.25785
mmu-miR-125a-5p	Accn2	5.45088	31.482	85.8018	2.30963
mmu-miR-125a-5p	Nmnat2	15.1604	29.1772	56.3158	2.38584
mmu-miR-125a-5p	Btbd9	21.9243	4.75131	93.9807	2.42267
mmu-miR-125a-5p	Adrbk2	10.0276	16.6949	41.1352	2.47059
mmu-miR-125a-5p	Shisa7	60.4919	2.03039	56.8544	2.57028
[truncated: 3,243 more rows]

## Sheet: intersection of mmu targets
SUID	name
25932	Gm9990
25933	Ldlr
25934	Orai1
25935	Vipar
25936	Gcc1
25937	Smc1a
25938	Lclat1
25939	Epha4
25940	3110070M22Rik
25941	Mapk12
25942	Atg2b
25943	Tbc1d5
25944	Adamts17
25945	Eif4e3
25946	Agfg2
25947	4933430H15Rik
25948	1700020O03Rik
25949	Tsc1
25950	Zdhhc3
25951	Ywhag
25952	Hivep3
25953	Sh3pxd2a
25954	Acer2
25955	Chst3
25956	Lsm11
25957	Nfasc
25958	Rgs9bp
25959	Ptpro
25960	Bag4
25961	Fgd3
25962	Lgi3
25963	Adora1
25964	Fzd5
25965	Kdsr
25966	Gja1
25967	A230051G13Rik
25968	Mib1
25969	Megf9
25970	Kcnab1
25971	6530401N04Rik
25972	Map3k13
25973	Dio2
25974	Agps
25975	Runx2
25976	BC067074
25977	Fign
25978	Ss18
25979	Nom1
25980	Cplx1
25981	Bend3
25982	Uhmk1
25983	Scrn1
25984	Acp1
25985	Zbtb6
25986	1700021K19Rik
25987	Prosc
25988	Bbs1
25989	Gigyf2
25990	Ndufa11
25991	Camkv
25992	Rhou
25993	Sdc1
25994	Olfr157
25995	Stat3
25996	St3gal1
25997	Mmd2
25998	2010015L04Rik
25999	Psg23
26000	Tmem184b
26001	Cxadr
26002	Extl3
26003	Sox6
26004	Nipal3
26005	March8
26006	Lpcat1
26007	Gas1
26008	Phospho2
26009	Pigv
26010	Trmt6
26011	Slc25a48
26012	4931406B18Rik
26013	Gm16401
26014	Slc22a8
26015	Acp2
26016	C1qtnf1
26017	Wars2
26018	Mfap3l
26019	Celf3
26020	Scd3
26021	Aldh2
26022	Ip6k1
26023	Rimkla
26024	Gata2
26025	Ufm1
26026	Gm6034
26027	Gnl3l
26028	Akt2
26029	Cerk
26030	Six6
26031	Mfap1a
26032	Alg2
26033	Ppp6r3
26034	Acer1
26035	Ngfr
26036	Cds2
26037	1110067D22Rik
26038	Ccna2
26039	Myh11
26040	Srcap
26041	Pacs2
26042	Spesp1
26043	Atp2b1
26044	Mettl1
26045	Arfgef2
26046	Cd300a
26047	Hps1
26048	Adap1
26049	Zfp276
26050	Iqsec3
26051	Exd1
26052	Zfp697
26053	Ccdc40
26054	Zkscan5
26055	Rbfox3
26056	Efr3b
26057	Slco2a1
26058	1810008A18Rik
26059	Crtc1
26060	Nsl1
26061	Cbx7
26062	Senp1
26063	Lamc1
26064	Zfp831
26065	Tjp2
26066	3110062M04Rik
26067	Ube2r2
26068	Ccdc134
26069	Akap2
26070	Kdr
26071	Cacnb1
26072	Cacna1c
26073	Phax
26074	Tfcp2l1
26075	Gpam
26076	Vash2
26077	L1cam
26078	Rasgrp4
26079	G3bp1
26080	Pmepa1
26081	Rasgef1a
26082	Zfp346
26083	Nacc2
26084	39692
26085	Dnmt3a
26086	Mllt6
26087	N4bp2l2
26088	Gpr156
26089	Aagab
26090	Dhcr7
26091	Dsc2
26092	Mpped1
26093	Mef2a
26094	Fads6
26095	P2rx7
26096	Cuedc2
26097	BC046404
26098	Arid2
26099	Bri3bp
26100	Cnr1
26101	Agpat5
26102	Epb4.1l1
26103	Saal1
26104	Tmem44
26105	Gm19684
26106	Mlec
26107	Ate1
26108	Akap17b
26109	Arhgap20
26110	Bahd1
26111	D15Ertd621e
26112	Eno2
26113	Dcaf17
26114	Rgs7bp
26115	Zcchc8
26116	Slc29a3
26117	Fam26d
26118	Itch
26119	9330160F10Rik
26120	Ank1
26121	Reep3
26122	Khdrbs1
26123	Unc5c
26124	Htt
26125	2410066E13Rik
26126	Sephs1
26127	Nceh1
26128	Lrrc1
26129	D10Wsu102e
26130	Cd2bp2
26131	Doc2b
26132	Erlin2
26133	Rcan1
26134	Trim45
26135	Cd47
26136	Pfkfb4
26137	Grhl1
26138	Mrps10
26139	C230081A13Rik
26140	Dnalc4
26141	Onecut1
26142	Slc35a4
26143	Zbtb7a
26144	Ino80d
26145	Anks1
26146	Hnf1a
26147	2610002M06Rik
26148	Rab13
26149	Magi1
26150	Neurl1b
26151	Ppfia4
26152	Mgll
26153	Stxbp6
26154	Als2cl
26155	Slc4a8
26156	Pdpk1
26157	Gm608
26158	Brpf3
26159	Dot1l
26160	Cyb561d1
26161	Timm22
26162	Pim3
26163	Foxp3
26164	St8sia1
26165	Triap1
26166	Edc3
26167	Fmod
26168	Mul1
26169	St3gal2
26170	Slc9a8
26171	Shank3
26172	Mfap1b
26173	Mga
26174	Slc30a7
26175	Dync1li2
26176	Des
26177	Sar1a
26178	Gm9747
26179	Acpp
26180	Rlim
26181	Klf13
26182	Dcun1d3
26183	Ggt5
26184	A530016L24Rik
26185	Lpin3
26186	Pcif1
26187	Rora
26188	Ralgps2
26189	Edem3
26190	Dicer1
26191	Hcn3
26192	Ube2v1
26193	Sft2d2
26194	Fbxo10
26195	Zfp799
26196	Zfp651
26197	Wdr52
26198	Brms1
26199	Ppfia2
26200	Atg16l1
26201	Mdga1
26202	Rassf8
26203	Pomt2
26204	Clic5
26205	Sim2
26206	Gata4
26207	Zdhhc9
26208	Dpf3
26209	Mex3a
26210	Smpd3
26211	Foxd2
26212	Arpc4
26213	Atp9b
26214	Zdhhc8
26215	2210012G02Rik
26216	Nptxr
26217	Wnt9b
26218	Fbxl18
26219	Fbxl19
26220	Atg14
26221	1700025G04Rik
26222	Arhgef12
26223	Wnt7b
26224	Cd40
26225	Pik3cd
26226	Fbxo45
26227	Med28
26228	Rab3il1
26229	Txnip
26230	Sf3a1
26231	Tlk2
26232	Nmnat2
26233	Spnb1
26234	Sec22a
26235	Mrps26
26236	Bdnf
26237	Cbln2
26238	Xpnpep3
26239	Mtus1
26240	Rhoq
26241	Preb
26242	Stk38l
26243	Gtpbp2
26244	Phlpp2
26245	Mlst8
26246	Dhx33
26247	Btbd9
26248	Frmd4a
26249	Mthfr
26250	Ubr7
26251	Prmt6
26252	Fbxl20
26253	Tapbp
26254	Rnf187
26255	Gfra1
26256	Slc2a3
26257	8030462N17Rik
26258	Mmp24
26259	Gfpt1
26260	Cdkl2
26261	Mms19
26262	Prkcb
26263	Usp20
26264	Agl
26265	Tti2
26266	Syt11
26267	Fam198a
26268	Tmem88b
26269	Pde12
26270	Lrrtm2
26271	Lynx1
26272	Nptx1
26273	Erf
26274	Noc3l
26275	Taf10
26276	Ubash3a
26277	Polr3c
26278	Pwp2
26279	Msx3
26280	Gle1
26281	Tgif2
26282	Gm10101
26283	Tom1l2
26284	Pxdn
26285	Psmg3
26286	Slc16a6
26287	Map3k9
26288	Fam53c
26289	Carm1
26290	Snx4
26291	Slc39a14
26292	Il4ra
26293	Daam2
26294	Cbx8
26295	Cdk1
26296	Maf
26297	Grk6
26298	Mtmr1
26299	Akap6
26300	Unc13a
26301	8430419L09Rik
26302	Mapk8ip2
26303	Uck1
26304	Ksr1
26305	2310022B05Rik
26306	Pdxk
26307	Gpr89
26308	Bach1
26309	Lrrk1
26310	Med20
26311	B4galt1
26312	Hook3
26313	Atpaf1
26314	Odz4
26315	Gcnt1
26316	Fblim1
26317	Gnai3
26318	Dbndd1
26319	Grb2
26320	Pacsin1
26321	Ipcef1
26322	Sgsm1
26323	Gcnt4
26324	D430042O09Rik
26325	Cdr2l
26326	Mapre2
26327	Osbpl3
26328	Mgat4a
26329	Ddo
26330	Ets1
26331	Fam84a
26332	Ipo8
26333	Tsc22d4
26334	Mtus2
26335	4933403F05Rik
26336	Pigm
26337	5830462I19Rik
26338	Atxn1
26339	Slc7a11
26340	Slc25a47
26341	Smg1
26342	Zdhhc21
26343	Cntn2
26344	Kank4
26345	Pum1
26346	Celsr1
26347	Crebzf
26348	Arrdc2
26349	4931406P16Rik
26350	Dppa1
26351	Cdc42se1
26352	Mtap7d1
26353	Git2
26354	Cecr6
26355	Psma3
26356	Zc3hav1l
26357	Aqp4
26358	Erp29
26359	Hus1
26360	Map2k3
26361	Acot11
26362	Arhgef1
26363	Crb2
26364	Zfp316
26365	5031439G07Rik
26366	Prkar2a
26367	Prodh2
26368	Cant1
26369	Rab3gap2
26370	Abr
26371	Fktn
26372	Papd7
26373	E330020D12Rik
26374	Hltf
26375	Zcchc14
26376	Prkci
26377	Slc35c1
26378	Gon4l
26379	Dapp1
26380	1110032F04Rik
26381	Mpz
26382	Srrm3
26383	A630007B06Rik
26384	Lingo3
26385	2210016L21Rik
26386	Agtrap
26387	Arrb1
26388	Srprb
26389	Gk5
26390	Lcor
26391	Pde5a
26392	Prkrir
26393	Entpd3
26394	Pou2f1
26395	Tada2b
26396	Shpk
26397	Tmem151b
26398	Zbtb44
26399	Ccnj
26400	Slc10a4
26401	Hes2
26402	Rassf3
26403	Prdm16
26404	Tmem180
26405	Lin7c
26406	Gm10676
26407	Dhcr24
26408	En2
26409	Tns1
26410	Pla2g2c
26411	1110038D17Rik
26412	D4Ertd22e
26413	Epo
26414	Ank2
26415	Ndfip2
26416	Sncb
26417	Gpr116
26418	Gatsl2
26419	Zfp397
26420	Rbpms2
26421	Peli2
26422	Ldlrad3
26423	Ern1
26424	Klf16
26425	Slc24a2
26426	Kcnc1
26427	Syn2
26428	E130309D14Rik
26429	Mtap9
26430	Gpr77
26431	Fndc3b
26432	Elp4
26433	Irx1
26434	2410002F23Rik
26435	Atp7b
26436	Rnft2
26437	Cep97
26438	Creb1
26439	Adnp2
26440	Fam20b
26441	Ubr2
26442	Nrp1
26443	Rorb
26444	Kremen2
26445	Slc45a4
26446	Il6ra
26447	BC046331
26448	Zic1
26449	Zfp41
26450	Etv3
26451	Rptor
26452	Bbx
26453	Bloc1s3
26454	Smad7
26455	Sptlc2
26456	Ovol1
26457	Pex5
26458	Mfrp
26459	Il17rd
26460	Agap1
26461	Igf2
26462	Cdk19
26463	Hip1
26464	Dusp18
26465	Trim72
26466	AI846148
26467	Ermap
26468	Havcr2
26469	Gm1337
26470	Etv5
26471	6330403A02Rik
26472	Fam132b
26473	Ppard
26474	Banp
26475	Fam123c
26476	Tmem72
26477	Icmt
26478	Lmbrd1
26479	Btrc
26480	Gm5607
26481	Atf6
26482	Aqp9
26483	Dgkg
26484	Sv2b
26485	D430041D05Rik
26486	Ctdsp1
26487	Xpo7
26488	Sbk1
26489	Rhobtb2
26490	Ptger1
26491	AC152451.1
26492	Kirrel
26493	Hvcn1
26494	Spast
26495	Zfp334
26496	Ssr1
26497	Lpp
26498	Taf13
26499	Igf2bp1
26500	Slfn5
26501	Nat8l
26502	Fosl2
26503	Dpy19l3
26504	Phex
26505	Pura
26506	Hapln4
26507	Minos1
26508	Ggct
26509	Rnf150
26510	Sec63
26511	Gpatch2
26512	Hif1an
26513	Zfp664
26514	Cyb561d2
26515	Wdr77
26516	9630033F20Rik
26517	Gbp4
26518	Gfm2
26519	Usp49
26520	Zfyve20
26521	Ptpn11
26522	Ept1
26523	Ildr1
26524	Ppm1l
26525	Fam46c
26526	H2-M2
26527	Dhfr
26528	Eya3
26529	Aoc3
26530	Fam19a3
26531	Edaradd
26532	Kctd3
26533	Ptgir
26534	Barhl1
26535	Ddx6
26536	Mrpl19
26537	Tmem234
26538	Six1
26539	Entpd7
26540	Slc9a3r2
26541	Fam65c
26542	Sipa1l2
26543	Glt1d1
26544	Tmem164
26545	Cpne5
26546	Arnt2
26547	Pgrmc2
26548	Xylb
26549	Bcl2l13
26550	Pvrl1
26551	Rab22a
26552	Baz2a
26553	Ntrk2
26554	Slc7a14
26555	Kansl3
26556	Iqcc
26557	3110056O03Rik
26558	Hs1bp3
26559	Tnfsf14
26560	Vwa1
26561	Tbr1
26562	Grik3
26563	Ddi2
26564	Sema6c
26565	6330403L08Rik
26566	Gm10642
