# Supplementary material for: The glycosyltransferase ST3GAL2 is regulated by miR-615-3p in the intestinal tract of Campylobacter jejuni infected mice
Source: Gut Pathog. 2021 Jun 28;13:42. doi: 10.1186/s13099-021-00437-1 (PMC8240225; doi:10.1186/s13099-021-00437-1)
Supplement: Supplementary file 2 — Additional file 2. Gene enrichment analysis by means of ClueGO analysis. [file 13099_2021_437_MOESM2_ESM.xlsx]

## Sheet: ClueGO Results
GOID	GOTerm	Ontology Source	Term PValue	Term PValue Corrected with Bonferroni step down	Group PValue	Group PValue Corrected with Bonferroni step down	GOLevels	GOGroups	% Associated Genes	Nr. Genes	Associated Genes Found
KEGG:00250	Alanine, aspartate and glutamate metabolism	KEGG_08.05.2020	0.0241346	0.0241346	0.0241346	0.0241346	[-1]	Group0	10.5263	4	[Ddo, Gfpt1, Nat8l, Rimkla]
KEGG:00512	Mucin type O-glycan biosynthesis	KEGG_08.05.2020	0.00839596	0.0335838	0.00839596	0.0335838	[-1]	Group1	14.2857	4	[Gcnt1, Gcnt4, St3gal1, St3gal2]
KEGG:00561	Glycerolipid metabolism	KEGG_08.05.2020	0.00190229	0.0114137	0.00190229	0.0114137	[-1]	Group2	11.4754	7	[Agpat5, Aldh2, Dgkg, Gpam, Lclat1, Lpin3, Mgll]
KEGG:00600	Sphingolipid metabolism	KEGG_08.05.2020	0.0025745	0.0128725	0.0025745	0.0128725	[-1]	Group3	12.5	6	[Acer1, Acer2, Cerk, Kdsr, Smpd3, Sptlc2]
KEGG:04136	Autophagy	KEGG_08.05.2020	0.0134647	0.0269295	0.0134647	0.0269295	[-1]	Group4	12.5	4	[Atg16l1, Atg2b, Mlst8, Rptor]
KEGG:04710	Circadian rhythm	KEGG_08.05.2020	0.0107379	0.0322138	0.0107379	0.0322138	[-1]	Group5	13.3333	4	[Btrc, Creb1, Rora, Rorb]
KEGG:04960	Aldosterone-regulated sodium reabsorption	KEGG_08.05.2020	0.0241346	0.0241346	0.0241346	0.0241346	[-1]	Group6	10.5263	4	[Pdpk1, Pik3cd, Prkcb, Slc9a3r2]
