# Supplementary material for: The glycosyltransferase ST3GAL2 is regulated by miR-615-3p in the intestinal tract of Campylobacter jejuni infected mice
Source: Gut Pathog. 2021 Jun 28;13:42. doi: 10.1186/s13099-021-00437-1 (PMC8240225; doi:10.1186/s13099-021-00437-1)
Supplement: Supplementary file 3 — Additional file 3. Oligonucleotides used in this study. Sheet 1 shows the oligonucleotide sequences of mRNAs and sheet 2 shows the oligonucleotide sequences of the selected region of ST3GAL2. Sheet 3 shows the oligonucleotide sequences of miRNAs. [file 13099_2021_437_MOESM3_ESM.xlsx]

## Sheet: mRNAs
Oligonucleotide sequences of mRNAs
Nr.	Gene	Oligo name	Sequence	Product size (bp)
1	ACTB	hsa_ACTB_fw	GGACTTCGAGCAAGAGATGG	234
		hsa_ACTB_rev	AGCACTGTGTTGGCGTACAG
2	B2M	hsa_B2M_fw	GTGCTCGCGCTACTCTCTCT	135
		hsa_B2M_rev	GGATGGATGAAACCCAGACA
3	B2M	mmu_B2M_fw	CACTGAATTCACCCCCACTGA	94
		mmu_B2M_rev	GTCTCGATCCCAGTAGACGG
4	HPRT	mmu_HPRT1_fw	AGTGTTGGATACAGGCCAGAC	103
		mmu_HPRT1_rev	CGTGATTCAAATCCCTGAAGT
5	MUC2	hsa_MUC2_fw	ATGCCCTTGCGTCCATAACA	194
		hsa_MUC2_rev	AGGAGCAGTGTCCGTCAAAG
6	MUC2	mmu_MUC2_fw	GGATCACAGGTGCTCTTGCT	186
		mmu_MUC2_rev	AGAAAACGGGGGCTAGAACG
7	SDHA	mmu_SDHA_fw	ACACAGACCTGGTGGAGACC	289
		mmu_SDHA_rev	GCACAGTCAGCCTCATTCAA
8	ST3GAL1	mmu_ST3GAL1_fw	GAGGATGAACAAGGCACCCA	199
		mmu_ST3GAL1_rev	CACGGGGACATAGGTGTGAG
9	ST3GAL2	mmu_ST3GAL2_fw	GAGGGGCTTTTGGGGAGA AA	161
		mmu_ST3GAL2_rev	TGTAGCATCATCCACCACCG
10	TFF3	hsa_TFF3_fw	CTCCAGCTCTGCTGAGGAGT	164
		hsa_TFF3_rev	GCTTGAAACACCAAGGCACT
11	TFF3	mmu_TFF3_fw	GATTACGTTGGCCTGTCTCCA	145
		mmu_TFF3_rev	TGAAGCACCAGGGCACATTT

## Sheet: region of ST3GAL2
Oligonucleotide sequences of the selected region of ST3GAL2
Nr.	Gene	Oligo name	Sequence
1	3' UTR ST3GAL2	NotI-mmuST3GAL2-ts-sense	GGCCGCCAATTGTTTGCGGGGCCTCGCGCAGATGGCTCGGAGCTTTGCTGGGCAGTCACACATAAGGGAGAGTGTTAAGAGGTTTGGGATGAGGCAACAT
		XbaI-mmuST3GAL2-ts-antisense	CTAGATGTTGCCTCATCCCAAACCTCTTAACACTCTCCCTTATGTGTGACTGCCCAGCAAAGCTCCGAGCCATCTGCGCGAGGCCCCGCAAACAATTGGC

## Sheet: miRNAs
Oligonucleotide sequences of miRNAs
Nr.	Gene	Oligo name	Sequence
1	hsa-miR-16	RT6-miR-16	CGTCAGATGTCCGAGTAGAGGGGGAACGGCGTAGCAGCACGTAAATA
		short-miR-16_rev	TGTCAGGCAACCGTATTCACCGTGAGTGGTTCAACA
2	hsa-miR-125a-5p	RT6-miR-125a-5p	TGTCAGGCAACCGTATTCACCGTGAGTGGTTCACAG
		miR-125a-5p_rev	CGTCAGATGTCCGAGTAGAGGGGGGAACGGCGTCCCTGAGACCCTTTAACCTG
3	hsa-miR-145	RT6 miR 145	TGTCAGGCAACCGTATTCACCGTGAGTGGTAAGGGA
		short-miR-145_rev	CGTCAGATGTCCGAGTAGAGGGGGAACGGCGGTCCAGTTTTCCCAGGAA
4	hsa-miR-320	RT6-miR-320	TGTCAGGCAACCGTATTCACCGTGAGTGGTTYV BCC
		miR-320_rev	CGTCAGATGTCCGAGTAGAGGGGGAACGGCGAAAAGCTGGGTTGAGAGGVB
5	has-miR-615-3p	RT6-miR-615-3p	TGTCAGGCAACCGTATTCACCGTGAGTGGTAAGAGG
		miR-615-3p_rev	CGTCAGATGTCCGAGTAGAGGGGGAACGGCGTCCGAGCCTGGGTCTCCCT
6	has-miR-671-5p	RT6-miR-671-5p	TGTCAGGCAACCGTATTCACCGTGAGTGGTCTCCAG
		miR-671-5p_rev	CGTCAGATGTCCGAGTAGAGGGGGAACGGCGAGGAAGCCCTGGAGGGGCTG
7	SNORD44	RT6-SNORD44	TGTCAGGCAACCGTATTCACCAGTCAG
		SNORD44_rev	CGTCAGATGTCCGAGTAGAGGCCTGGATGATGATAAGCAAATG
8	SNORD47	RT6-SNORD47	TGTCAGGCAACCGTATTCACCAACCTC
		SNORD47_rev	CGTCAGATGTCCGAGTAGAGGAACCAATGATGTAATGATTCTGC
